# Supplementary material for: Urinary metabolomics analysis based on LC-MS for the diagnosis and monitoring of acute coronary syndrome
Source: Front Mol Biosci. 2025 Apr 9;12:1547476. doi: 10.3389/fmolb.2025.1547476 (PMC12014464; doi:10.3389/fmolb.2025.1547476)
Supplement: Supplementary file 1 [file Table2.xlsx]

## Sheet: Sheet1
Sheet 1: Pearson correlations between metabolites and ACS phenotype.Myo:Myoglobin; I(TnI):troponinI; CK-MB:creatine kinase-MB; BUN:Blood Urea Nitrogen; Cr:Creatinine; AST:‌Aspartate aminotransferase; TP:Total Protein; ALB: Albumin
	Myo	p-value	I(TnI)	p-value	CK-MB	p-value	BUN	p-value	Cr	p-value	AST	p-value	TP	p-value	ALB	p-value
cis-5-dodecenoic.acid	-0.0940435	0.432006	-0.121846	0.307915	-0.04892	0.672658	0.0824258	0.473106	0.0731978	0.529747	-0.203052	0.0656113	0.102664	0.355708	0.00941638	0.932668
Cys.Thr.Ser	-0.091954	0.442351	-0.172381	0.147626	-0.139465	0.22639	0.0408437	0.722555	0.0671369	0.564455	-0.306763	0.0047917	0.0940807	0.397555	0.00330761	0.976325
Monoethylhexyl.phthalic.acid	-0.126292	0.290462	-0.125078	0.295162	-0.0871163	0.451226	0.0913874	0.426179	0.1368	0.238645	-0.203365	0.0651876	0.177168	0.109089	0.0567405	0.610401
Guanidineacetic.acid	-0.0309903	0.796082	-0.00904256	0.939907	0.0415062	0.720034	0.0707722	0.538076	-0.0696279	0.550061	-0.071321	0.521699	0.113522	0.306848	0.170206	0.123954
TROMETHAMINE	-0.0753525	0.529288	-0.0152992	0.898502	-0.0168864	0.884107	0.0130515	0.909704	0.0262696	0.82178	-0.0679188	0.541801	0.140194	0.20619	0.0301008	0.787057
5(d)-Aminolevulinic.Acid	-0.225389	0.0569635	0.207047	0.0809731	-0.0655882	0.570897	0.0508469	0.658414	0.0456088	0.695633	0.0607485	0.585371	0.0738422	0.50705	0.0586727	0.598276
2-Aminoheptanedioic.acid	-0.0781479	0.514078	0.437491	0.000121616	0.0469596	0.685072	-0.105947	0.355906	-0.0792364	0.496258	0.187766	0.0891616	-0.105884	0.34074	-0.105547	0.342289
meglumine	-0.136132	0.254195	-0.308991	0.00826742	-0.146121	0.20478	0.149543	0.191293	0.180182	0.119344	-0.311481	0.0041521	0.0990394	0.373036	0.218338	0.0473694
1,4-Dideoxy-1,4-Imino-D-Arabinitol	-0.162885	0.171598	0.166976	0.160943	-0.026208	0.821006	0.01567	0.891689	0.0578441	0.61966	0.103992	0.349489	0.0908896	0.413826	-0.0724026	0.515389
6-Methylnicotinamide	0.0356018	0.766544	-0.290979	0.013148	-0.043166	0.709329	-0.0616853	0.591609	-0.00710173	0.95145	-0.157854	0.154081	0.217864	0.0478648	0.154784	0.162353
Melibiitol	0.155877	0.191037	0.125382	0.293978	0.144355	0.210365	-0.135021	0.238546	-0.127303	0.273134	0.168834	0.12706	-0.134504	0.225389	-0.221771	0.0439098
5'-Adenylic.acid	0.0104528	0.930557	-0.067438	0.573533	0.0313988	0.786327	-0.00769786	0.94667	0.0668612	0.566059	-0.110737	0.318942	0.0182139	0.870177	-0.0771757	0.48801
Occidentoside	0.205622	0.0831329	0.126721	0.288814	0.191258	0.0956638	-0.103205	0.368562	-0.0193745	0.868063	0.191187	0.0833825	-0.259168	0.0179864	-0.32805	0.002465
N1,N12-Diacetylspermine	-0.0159037	0.894515	0.0759379	0.526085	0.055025	0.63457	-0.144899	0.205604	-0.205485	0.0749545	0.100219	0.367344	-0.241896	0.0275819	-0.200624	0.0689739
Adenosine.3'-monophosphate	-0.0733919	0.540088	0.205274	0.0836663	-0.00245701	0.98308	-0.0406618	0.723741	0.146359	0.207097	0.159002	0.15107	0.0734828	0.509125	-0.199315	0.0708438
Trigonelline	-0.106764	0.37206	-0.132147	0.268491	-0.0752696	0.515299	0.0936818	0.414607	0.0545604	0.639704	-0.109157	0.32594	0.170476	0.123352	0.0558026	0.616324
N-Acetylneuraminic.acid	-0.226623	0.0555827	-0.235305	0.0466215	-0.233217	0.0412274	0.0661751	0.56486	0.129236	0.265857	-0.194524	0.0780358	0.177786	0.107838	0.0311446	0.779857
DL-2-Aminoadipic.acid	0.0457982	0.702454	-0.0520723	0.663991	0.0604962	0.601219	0.0517709	0.652603	-0.00716455	0.951021	-0.00824348	0.941039	-0.0727676	0.513268	-0.0622423	0.576164
N6-Carbamoyl-DL-Lysine	0.00468448	0.968848	-0.0506178	0.672835	-0.00128065	0.99118	0.0797794	0.487478	0.0614073	0.59822	-0.0267642	0.810192	-0.0261897	0.814192	-0.139696	0.207822
Sucrose	-0.0879809	0.462398	-0.154356	0.195457	-0.11686	0.311469	0.0968693	0.398837	0.119439	0.304104	-0.0934611	0.400684	0.00396146	0.971646	-0.229487	0.0368917
6-{[3,7-dihydroxy-2-(1-hydroxy-3-methoxy-4-oxocyclohexyl)-6-methoxy-4-oxo-4H-chromen-5-yl]oxy}-3,4,5-trihydroxyoxane-2-carboxylic.acid	0.18278	0.124349	0.15577	0.191346	0.20568	0.0727251	-0.124586	0.27713	0.00496776	0.966028	0.236999	0.0309861	-0.22988	0.0365613	-0.239721	0.0290523
L-alpha-glutamyl-L-hydroxyproline	-0.0672556	0.574572	-0.12758	0.285531	-0.025183	0.827897	0.0791509	0.490926	0.0596826	0.608557	-0.0534544	0.631263	0.00392581	0.971901	-0.0394778	0.723081
S-Adenosylmethionine	-0.104429	0.382669	0.10884	0.362779	-0.0807754	0.484958	-0.400959	0.000274871	-0.307582	0.00687455	0.0357579	0.748262	0.078659	0.479662	0.105518	0.342421
S-Cysteinosuccinic.acid	-0.0762855	0.524187	-0.0489395	0.683096	-0.00492551	0.966089	0.0964569	0.400857	0.125891	0.278531	-0.084658	0.446692	0.201603	0.0676023	0.123767	0.26495
Maltotriose	-0.0560938	0.639777	-0.081694	0.495108	-0.0492747	0.670421	0.0856153	0.456093	0.0770866	0.508052	-0.0126495	0.909635	-0.071568	0.520255	-0.139981	0.206887
L-beta-aspartyl-L-glutamic.acid	0.0130516	0.913351	-0.0471964	0.693814	0.0157381	0.891939	0.0457583	0.69077	0.0239962	0.836981	-0.063269	0.569875	0.00669276	0.952116	-0.111881	0.313938
DL-Homocystine	0.153567	0.197777	0.203906	0.0857937	0.239622	0.0358195	-0.122885	0.283795	-0.0368927	0.751698	0.254604	0.0201904	-0.370521	0.00056474	-0.32619	0.00261735
Deoxyadenosine	-0.0512071	0.669246	0.0845326	0.480191	0.0312662	0.787207	0.0521458	0.650251	0.111332	0.338334	0.0668892	0.547959	0.0534376	0.63137	-0.157026	0.156281
Asp.Gly.Glu	-0.0310161	0.795915	-0.0305241	0.799085	0.00162326	0.988821	0.0226439	0.843998	0.0284656	0.807158	-0.0136327	0.902644	-0.00149692	0.989284	-0.104257	0.348252
1-(3-Carboxypropyl)-3,7-dimethylxanthine	-0.00868098	0.942305	0.11918	0.3187	0.0500607	0.665475	-0.102682	0.371005	-0.0513619	0.659479	0.204233	0.0640246	-0.0135805	0.903015	-0.117375	0.290613
6-(3-ethylphenoxy)-3,4,5-trihydroxyoxane-2-carboxylic.acid	0.26182	0.0263074	0.287793	0.0142314	0.336385	0.00277908	-0.112596	0.326348	0.0100361	0.931431	0.341035	0.00160492	-0.331619	0.0021947	-0.279026	0.0106356
H-Gly-Phe-OH	0.126824	0.288417	0.128471	0.282152	0.252995	0.0264215	-0.110005	0.337678	-0.196801	0.0883921	0.157283	0.155595	-0.0620011	0.577646	0.0233203	0.834242
3-O-Methylniveusin.A	0.181873	0.126261	0.15317	0.198952	0.222757	0.0515042	0.0749072	0.514532	0.0839478	0.470919	0.128584	0.246656	-0.256951	0.0190297	-0.0630099	0.571458
2-Diethylaminoethanol	-0.17252	0.147295	-0.0388144	0.746159	-0.155122	0.177951	0.0436547	0.704313	0.0125704	0.914175	-0.213786	0.0523014	0.0203822	0.854881	0.0145059	0.896442
3'-Ketolactose	0.0105171	0.93013	0.232619	0.0492578	0.191296	0.0955968	-0.245999	0.0299303	-0.207571	0.0719839	0.187171	0.090198	-0.143031	0.197065	0.0957028	0.389431
Histamine	0.0145878	0.903198	-0.0737922	0.537875	-0.00829322	0.942933	0.0139814	0.903301	-0.0242547	0.83525	0.075808	0.495776	0.193801	0.079171	0.152052	0.169988
N锠?Acetylhistamine	0.0253413	0.832654	-0.179489	0.13139	-0.056616	0.624792	0.0104183	0.927867	-0.0316471	0.786092	0.00259299	0.981439	0.164627	0.136951	0.11605	0.296129
Saccharopine	-0.179269	0.131871	-0.00239172	0.984092	-0.163391	0.155648	-0.0036106	0.974972	-0.0396136	0.734042	-0.083603	0.452397	-0.0909698	0.413413	0.136749	0.217669
Deoxyfructosazine	-0.115464	0.33413	-0.204248	0.085257	-0.181894	0.113365	0.202344	0.075629	0.159896	0.167668	-0.137156	0.21629	-0.00369117	0.97358	-0.0499665	0.653725
Guanine	0.0890003	0.457208	-0.21305	0.0723602	0.0704519	0.542618	0.00586846	0.959332	0.00594098	0.959378	-0.0990051	0.373203	0.259494	0.0178368	0.310457	0.00428413
Pro.Asp.His	-0.203352	0.086667	-0.206635	0.0815921	-0.189583	0.0986588	0.0115244	0.920233	-0.0330018	0.777168	-0.2558	0.0195915	0.0342296	0.758686	0.122219	0.271021
2-Aminomethylpyrimidine.(hydrochloride)	0.0603679	0.614449	-0.110551	0.355237	0.039711	0.731675	0.170494	0.135593	0.185192	0.109244	-0.101941	0.359124	0.0939321	0.398304	0.258234	0.0184195
Annuionone.B	0.150585	0.20673	0.138646	0.245447	0.19613	0.0873529	0.0849258	0.459742	0.196833	0.0883386	0.120884	0.276331	-0.0963224	0.386355	-0.1324	0.232794
N-(6-Amino-3-methyl-2,4-dioxo-1,2,3,4-tetrahydropyrimidin-5-yl)acetamide	0.117724	0.324688	0.207339	0.0805358	0.201881	0.0782893	0.0083195	0.94237	0.0400615	0.731148	0.0879357	0.429226	-0.0117124	0.916304	-0.12697	0.252688
4-Hydroxyproline.galactoside	0.043432	0.717162	-0.0808207	0.499746	0.0229308	0.843083	-0.0420702	0.714576	-0.0815128	0.483927	-0.0446153	0.688788	0.0365741	0.742713	0.0839988	0.450252
6-{[(3,4,5-trihydroxy-6-methyloxan-2-yl)oxy]methyl}oxane-2,3,4,5-tetrol	-0.0697416	0.560479	0.0364126	0.761384	-0.0105685	0.927315	0.178869	0.117141	0.287699	0.0117334	0.129976	0.241536	-0.0487278	0.661779	-0.0565141	0.611828
4-(Glutamylamino).butanoate	0.127628	0.285349	0.0288137	0.810126	-0.0170453	0.883025	-0.0410765	0.721038	-0.0380816	0.743967	0.0765419	0.491601	-0.106194	0.339323	-0.130727	0.238804
N-Acetyldjenkolic.acid	-0.131347	0.271425	-0.0354341	0.767613	-0.0962047	0.405229	0.156714	0.170626	0.0455356	0.696097	-0.00493165	0.964706	-0.00221421	0.98415	0.0846134	0.446932
Deoxycytidine	-0.0540626	0.651962	-0.146169	0.220511	-0.155191	0.177753	0.0813841	0.478736	0.0702658	0.546404	-0.112671	0.310512	0.118924	0.284249	0.100573	0.365642
Val.Ser.Gln	-0.117066	0.327419	-0.0141324	0.906207	-0.0091949	0.936741	-0.0977082	0.394746	-0.126945	0.274494	-0.0134979	0.903602	0.22496	0.0408852	0.251544	0.0217942
Triethylamine	-0.190045	0.109826	0.097563	0.414896	-0.194071	0.0907923	-0.0887121	0.439902	-0.0176594	0.879651	0.0164501	0.882655	-0.141098	0.203251	-0.181226	0.101085
1-Anilino-9,10-dioxo-2-anthroic.acid	0.0399488	0.739001	-0.0228955	0.848604	-0.0595188	0.60712	-0.114831	0.316776	-0.129899	0.26339	0.0739959	0.506164	0.0722651	0.516189	0.104843	0.345537
3-Methyl-cis,cis-hexadienedioate	0.181435	0.127191	0.328905	0.00478821	0.282025	0.012957	-0.0126786	0.912274	0.0805791	0.488965	0.343789	0.00146183	-0.272867	0.0125678	-0.291744	0.00744872
Hypoxanthine	0.238108	0.0439967	0.119984	0.315422	0.261494	0.0216075	-0.14916	0.192445	-0.0619795	0.594808	0.160611	0.146926	0.104936	0.345105	0.0942105	0.396902
N-Acetyl-L-glutamic.acid	-0.142437	0.232649	-0.342903	0.00319145	-0.221389	0.0529916	0.0619221	0.590184	-0.13674	0.238853	-0.311724	0.00412136	-0.00401509	0.971263	0.113956	0.304992
(3,4,5,6-tetrahydroxyoxan-2-yl)methyl.4-hydroxybenzoate	-0.0129315	0.914145	-0.0492206	0.681373	0.0897535	0.43759	-0.0869196	0.449234	-0.0328765	0.777992	-0.0549893	0.621481	-0.0114951	0.917851	0.0903071	0.416837
2-Propionylpyrrole	0.172687	0.146898	0.1375	0.249408	0.255271	0.0250509	0.00265158	0.981618	-0.0077217	0.947217	0.161057	0.14579	-0.212742	0.0534905	-0.0332752	0.765217
L-Nicotine	-0.116171	0.331158	0.141112	0.237068	0.00422061	0.970939	-0.103909	0.365285	-0.0634104	0.586314	0.0149415	0.89335	0.171288	0.121547	0.309778	0.00437363
Asp.Gly.Pro	-0.105971	0.37564	-0.0728163	0.54328	-0.182538	0.112072	0.0211077	0.854462	0.0395064	0.734736	-0.0460941	0.679029	-0.0799072	0.472696	-0.0201432	0.856565
Dihydroneopterin.phosphate	0.240977	0.0414374	0.248431	0.0353591	0.284368	0.0121939	-0.114883	0.316555	-0.0196451	0.866237	0.285436	0.00890543	-0.234882	0.0325635	-0.160787	0.146477
6-(4-{5,7-dihydroxy-4-oxo-6-[3,4,5-trihydroxy-6-(hydroxymethyl)oxan-2-yl]-4H-chromen-2-yl}phenoxy)-3,4,5-trihydroxyoxane-2-carboxylic.acid	0.153998	0.196506	0.172347	0.147708	0.304866	0.00701914	0.0540354	0.638451	0.128282	0.269433	0.188839	0.0873158	-0.0652678	0.557724	-0.0788477	0.478606
6-[4-(carboxymethyl)-3,5-dihydroxy-2-(3-methylbut-2-en-1-yl)phenoxy]-3,4,5-trihydroxyoxane-2-carboxylic.acid	-0.0394078	0.742411	-0.0127184	0.915555	-0.115861	0.315651	0.0595446	0.604561	0.0287576	0.805219	0.0963758	0.38609	0.139287	0.20917	0.012716	0.909162
b-D-Glucopyranosiduronic.acid	0.0998385	0.404045	-0.04609	0.700648	0.0834832	0.470392	-0.0146053	0.899008	-0.0580605	0.618349	0.0349451	0.7538	-0.147942	0.181964	-0.0204366	0.854499
Ile.Ser.Ser	-0.0286272	0.811332	-0.0604485	0.613975	-0.0309264	0.789467	-0.00713262	0.950581	0.0722962	0.534842	0.0260388	0.815244	0.0974485	0.380801	0.041285	0.710952
6-{[3-(2,4-dihydroxyphenyl)propanoyl]oxy}-3,4,5-trihydroxyoxane-2-carboxylic.acid	-0.0989206	0.408402	-0.280692	0.0169268	-0.122051	0.290314	0.0357995	0.755673	0.0422406	0.717125	-0.25546	0.0197601	0.182837	0.0980379	0.221142	0.044527
2-Methylbenzaldehyde	-0.0912042	0.446096	-0.172891	0.146414	-0.1389	0.228297	0.153183	0.180587	-0.00948898	0.935161	-0.110239	0.321138	0.0594983	0.593128	0.147298	0.183894
Asp.Val	-0.164315	0.167818	-0.0591645	0.621537	-0.173475	0.13135	-0.0271721	0.813319	-0.0346212	0.766537	-0.0719148	0.51823	-0.0274593	0.805358	0.0120171	0.914135
Gynocardin	0.228958	0.053045	0.210922	0.075325	0.316478	0.00504535	0.0062829	0.956462	0.0374305	0.748198	0.291756	0.00744604	-0.304853	0.00507466	-0.23868	0.0297794
Asp.Asn.Val	-0.0747238	0.53274	-0.333636	0.00418328	-0.261868	0.0214141	0.136746	0.232546	0.0712063	0.541034	-0.286431	0.00866018	-0.0900258	0.418296	0.00129998	0.990694
para-hydroxyrosiglitazone	0.111484	0.351169	0.145108	0.223917	0.257577	0.0237244	-0.175797	0.123671	-0.130465	0.2613	0.194597	0.0779217	-0.0903357	0.416689	0.0134605	0.903868
Minoxidil	0.118466	0.321625	0.127348	0.286413	0.177216	0.123108	-0.113807	0.321142	0.00342085	0.976603	0.136265	0.219316	-0.205589	0.0622418	-0.0493086	0.657997
Asp.Met	-0.169815	0.153842	-0.104939	0.380333	-0.191857	0.0946097	-0.0107134	0.92583	-0.007594	0.948089	-0.0731874	0.510834	-0.150138	0.175492	-0.000323713	0.997683
Leu.Ser.Gln	-0.0787579	0.510789	-0.136286	0.253652	-0.0866505	0.453658	-0.22432	0.0483371	-0.262661	0.0218894	-0.0814993	0.463892	0.0846881	0.44653	0.0900292	0.418278
2-Amino-4-oxo-6-(1',2',3'-trihydroxypropyl)-diquinoid-7,8-dihydroxypterin	-0.0167499	0.888937	-0.018122	0.879903	-0.0522181	0.651972	-0.0448132	0.696843	-0.068951	0.553955	0.0241234	0.828619	-0.168197	0.128522	-0.0513619	0.6447
Ser.Asp.Val	-0.0818541	0.494261	-0.235093	0.0468255	-0.206844	0.0710844	0.0490874	0.669535	-0.0200123	0.86376	-0.202087	0.0669318	-0.0504195	0.65079	0.00252204	0.981947
Hydroxytinidazole	-0.0812571	0.497426	-0.0330903	0.782593	0.0233683	0.840128	0.0319888	0.780992	0.0501832	0.666826	-0.0789551	0.478005	0.0839178	0.45069	0.048486	0.663355
Furocoumarinic.acid.glucoside	0.0771162	0.519666	0.0530406	0.658128	0.08363	0.469609	-0.025858	0.822196	0.0490148	0.674141	0.0995836	0.370402	-0.204376	0.0638347	-0.126	0.256358
Asp.Asp.Val	-0.0437282	0.715316	-0.0406894	0.734339	-0.0966033	0.403277	-0.0891966	0.437398	-0.0750849	0.519162	-0.00497767	0.964377	-0.0245043	0.825955	-0.127814	0.249523
Asp.Ile.Lys	0.00294084	0.98044	-0.0304171	0.799775	-0.0355915	0.758613	-0.182261	0.110243	-0.108481	0.350924	-0.00801811	0.942648	0.110636	0.319388	0.146688	0.185736
cGMP	0.229596	0.0523682	0.177094	0.136702	0.107467	0.352218	0.0201254	0.861165	0.0562134	0.629581	0.268332	0.0141787	-0.0671439	0.546433	-0.106192	0.33933
L-Threoneopterin	-0.228011	0.054063	-0.180128	0.130001	-0.163175	0.156204	0.0392454	0.732997	0.0385084	0.741198	-0.248724	0.0233674	0.0453945	0.683639	0.0443488	0.690553
gamma-Glutamyl-S-methylcysteine	-0.132799	0.266117	0.00617606	0.958936	-0.116984	0.310955	0.0341514	0.766594	0.0168841	0.884898	-0.00833749	0.940368	-0.0749395	0.50074	-0.0477667	0.668054
Asp.Gly.Val	-0.163263	0.170593	-0.257532	0.0289648	-0.27692	0.0147645	0.110351	0.336151	0.109684	0.345575	-0.247268	0.0242169	-0.0151333	0.891989	0.00782733	0.944011
4-Pyridoxic.acid	-0.06014	0.615788	-0.0475148	0.691851	-0.127913	0.267588	-0.0196319	0.864537	-0.0820504	0.481038	-0.0415122	0.709432	-0.0670028	0.547278	-0.0394691	0.72314
Prostaglandin.E2	-0.209811	0.0769112	0.015513	0.897092	-0.125702	0.276014	-0.106984	0.351191	-0.0708493	0.543069	-0.0244051	0.826649	0.125779	0.257203	0.17633	0.110802
3,4,5-trihydroxy-6-(3,4,5-trihydroxycyclohex-1-ene-1-carbonyloxy)oxane-2-carboxylic.acid	-0.0804924	0.501495	0.0303287	0.800344	-0.0740149	0.522346	-0.00309016	0.978579	-0.00015241	0.998957	-0.0468604	0.673992	-0.0283064	0.799477	0.136521	0.218443
Tyramine-O-sulfate	-0.256217	0.0298237	0.0091736	0.939037	-0.110476	0.338822	-0.041068	0.721094	-0.0275923	0.812965	-0.108553	0.328642	-0.00195765	0.985986	0.0546554	0.623603
Oleic.Acid	-0.0540439	0.652075	-0.126915	0.288071	-0.0181298	0.87564	0.110253	0.336582	0.133632	0.249797	-0.174841	0.113896	0.0964093	0.385924	0.0314356	0.777853
Carvone	-0.0887605	0.458426	-0.103661	0.386194	-0.0840402	0.467425	0.125591	0.27324	0.00447361	0.969406	-0.117006	0.292142	0.0100668	0.92803	0.122082	0.271564
Epinephrine.glucuronide	0.432965	0.000145502	0.345788	0.00292873	0.475152	1.26234e-05	-0.0867879	0.449924	0.0294585	0.800568	0.484077	3.5434e-06	-0.054001	0.627771	-0.178445	0.106518
5-Acetylamino-6-amino-3-methyluracil	0.060516	0.613579	0.208338	0.0790546	0.164058	0.153944	0.00162268	0.98875	0.0563652	0.628655	0.0817154	0.462704	0.00290954	0.979173	-0.136572	0.21827
Arginyl-Proline	0.00406956	0.972935	-0.170594	0.151934	-0.0837643	0.468894	0.0310931	0.786977	0.0196854	0.865965	-0.16695	0.13142	0.158872	0.151408	0.0928795	0.403635
Blepharin	-0.132262	0.268073	-0.024536	0.837899	-0.167628	0.145061	-0.015624	0.892005	-0.0788741	0.498235	-0.0337745	0.761798	-0.0642273	0.564034	-0.138936	0.210332
6-(4-ethenyl-3-hydroxyphenoxy)-3,4,5-trihydroxyoxane-2-carboxylic.acid	-0.123472	0.301453	-0.0481758	0.687784	-0.0868069	0.452841	-0.0624355	0.5871	-0.000612066	0.995813	-0.0325104	0.770463	-0.0988102	0.374149	-0.158248	0.153043
N-(1-Deoxy-b-D-fructopyranosyl).(R)C(S)S-alliin	0.118598	0.321084	0.102579	0.391198	0.0951397	0.410473	-0.126011	0.271627	-0.144154	0.214096	0.0580206	0.602356	0.0044515	0.968141	-0.107335	0.33413
3-Phenylpropanal	-0.0181243	0.879888	-0.0361472	0.763072	0.0405317	0.726346	0.119886	0.295799	0.125627	0.279551	-0.0804335	0.469776	0.192148	0.0818139	0.13372	0.228129
Hydroxyprolyl-Lysine	-0.243179	0.0395577	0.0911699	0.446268	-0.17504	0.127852	-0.017115	0.88177	-0.0454745	0.696486	-0.109203	0.325736	-0.149666	0.176867	-0.086463	0.437025
2,8-Dihydroxyquinoline-beta-D-glucuronide	0.219917	0.0634261	0.127193	0.287006	0.19574	0.0879958	0.0954445	0.405842	0.2023	0.0796792	0.156587	0.157456	-0.0153897	0.89017	-0.245302	0.0254052
4-Aminohippuric.Acid	0.00405143	0.973056	-0.109704	0.358961	-0.0824188	0.476089	0.0875659	0.445856	0.0659978	0.571096	-0.127644	0.250157	0.0638798	0.566149	0.00620641	0.955592
5-Hydroxyindoleacetic.acid	-0.0203072	0.86555	-0.00356384	0.976298	0.0463192	0.689145	0.0477117	0.67828	0.0678459	0.560341	0.0689631	0.535591	-0.0857679	0.440734	-0.00908892	0.935005
Val.Asn.Val	-0.104216	0.383644	-0.22756	0.0545523	-0.181067	0.115043	-0.000396238	0.997253	-0.0319878	0.783845	-0.0927559	0.404264	0.0557716	0.616521	0.00891616	0.936237
Conhydrine	0.0428482	0.720808	-0.171758	0.149119	-0.0621196	0.591474	0.122902	0.283726	0.208813	0.0702601	-0.134497	0.225412	0.146149	0.187378	0.110168	0.321453
Matrine	-0.0492755	0.681037	-0.0256257	0.830804	-0.100255	0.385651	0.155575	0.173793	0.12861	0.268199	-0.0226826	0.838713	0.0763553	0.492661	-0.0758038	0.4958
3,4,5-trihydroxy-6-{[(2E)-3-phenylprop-2-enoyl]oxy}oxane-2-carboxylic.acid	0.0243198	0.839308	0.0892905	0.455736	0.102553	0.374797	-0.0432663	0.706824	-0.0763993	0.511853	0.0472522	0.671423	-0.0654986	0.556329	-0.0222482	0.841761
Robenidine	-0.121335	0.309965	-0.0200033	0.867544	-0.0524209	0.650708	0.0635638	0.580348	0.0292613	0.801876	-0.124483	0.262175	0.180849	0.101809	0.0536861	0.629782
3,4,5-trihydroxy-6-{[3,4,5-trihydroxy-5-(hydroxymethyl)oxolan-2-yl]methoxy}oxane-2-carboxylic.acid	-0.000722753	0.995192	0.20042	0.0914045	0.101291	0.380733	-0.0408263	0.722669	-0.009243	0.936838	0.12145	0.274071	-0.186885	0.0906995	-0.254629	0.0201777
6-(3,4-dihydroxy-6-methyl-5-oxooxan-2-yl)-5,7-dihydroxy-2-phenyl-4H-chromen-4-one	0.164909	0.166263	0.191485	0.107111	0.239308	0.0360704	0.0247726	0.829544	-0.0220221	0.85023	0.224776	0.0410554	-0.226725	0.0392879	-0.156779	0.156942
1,3-Dimethyluric.acid	-0.0112823	0.925061	0.0679149	0.570818	-0.0384334	0.739996	0.0219172	0.848944	0.0741701	0.52428	0.0637922	0.566682	0.0106928	0.923567	-0.10817	0.330358
Cimetidine	-0.119787	0.316222	-0.202735	0.0876474	-0.129545	0.26148	0.00760765	0.947294	-0.00331423	0.977332	-0.0814749	0.464026	0.0456377	0.682035	0.072196	0.516591
Arginyl-Gamma-glutamate	0.0976383	0.414534	-0.0715693	0.550224	0.00768612	0.947105	0.0629718	0.583886	0.0216417	0.852788	-0.0944336	0.395779	-0.107308	0.33425	-0.0323806	0.771355
Nuttalline	-0.148366	0.213575	-0.176406	0.138259	-0.174968	0.128011	-0.143419	0.210323	-0.0825297	0.478471	-0.212564	0.0536948	0.188102	0.0885802	0.120863	0.276413
Piperonal	0.0455972	0.703699	0.291302	0.0130421	0.199073	0.0826166	0.0611903	0.594593	0.15083	0.193408	0.242922	0.0269103	-0.0119957	0.914288	0.067187	0.546174
Gln.Leu	0.132447	0.267399	0.0323507	0.787336	0.165097	0.151318	0.044754	0.697224	0.140993	0.22442	-0.057978	0.602623	0.0717853	0.518985	-0.040773	0.714381
TMPD.(hydrochloride)	0.0244215	0.838645	-0.179681	0.130972	-0.103053	0.372461	0.0335005	0.770919	-0.0118903	0.918802	-0.137585	0.214844	0.338316	0.00175847	0.34651	0.00133188
Glutaminylisoleucine	0.0359296	0.764456	0.0392092	0.743665	0.033604	0.771715	-0.0321485	0.779926	-0.0686255	0.555832	0.0519169	0.641125	-0.0761378	0.493898	0.0123772	0.911572
(2R,2'R)-3,3'-disulfanediylbis(2-acetamidopropanoic.acid)	0.0249538	0.835177	0.0803179	0.502426	0.0300385	0.795378	-0.075583	0.510734	-0.0196746	0.866038	0.251196	0.0219831	0.134333	0.225985	-0.142626	0.198351
3,4,5-trihydroxy-6-({2-hydroxy-3-[4-hydroxy-3-(3-methylbut-2-en-1-yl)phenyl]propanoyl}oxy)oxane-2-carboxylic.acid	0.0838269	0.483878	0.100469	0.401069	0.0270418	0.81541	-0.0202484	0.860325	0.0339176	0.771151	0.0425639	0.702411	0.145255	0.190119	-0.0339197	0.760805
Isoleucylproline	-0.0641167	0.592596	-0.0193974	0.871521	-0.0989897	0.391705	0.376295	0.000685279	0.337522	0.00286648	-0.0515194	0.643685	0.14948	0.177411	0.206742	0.0607576
Glutamylmethionine	-0.00505246	0.966402	0.0279601	0.81565	-0.0161735	0.888968	-0.0436773	0.704167	-0.103715	0.372611	0.0102422	0.926779	0.0744355	0.503634	0.111343	0.316287
6-Aminocaproic.acid	-0.185265	0.119225	0.0307903	0.79737	-0.0788493	0.495463	0.0781141	0.49664	0.153774	0.184754	-0.116903	0.292572	0.223013	0.04271	0.138031	0.213347
Blennin.D	-0.322527	0.00572576	0.0174426	0.884375	-0.298567	0.00835168	0.144717	0.206181	0.205263	0.0752762	-0.100393	0.366509	0.0815498	0.463614	0.0397216	0.721441
4-Hydroxyphenylacetylglutamic.acid	-0.268016	0.0228337	-0.0974242	0.415563	-0.288183	0.0110346	0.0271678	0.813348	0.0359418	0.757899	-0.25212	0.021484	-0.0136301	0.902663	-0.0028247	0.979781
(鍗?-Desethylhydroxychloroquine	-0.0664775	0.579016	0.0427215	0.721599	-0.0506938	0.661501	0.115051	0.315845	0.132568	0.253623	-0.00788876	0.943572	0.0884108	0.426728	-0.0387179	0.728202
Diclobutrazol	0.058345	0.626383	-0.0488001	0.683951	0.141379	0.220021	-0.158768	0.165019	-0.00105378	0.992792	0.0261378	0.814554	-0.000231843	0.99834	0.0166889	0.880964
D-Glucurono-6,3-lactone	-0.076427	0.523416	-0.0444859	0.710598	-0.138765	0.228754	-0.0124816	0.913632	0.0296555	0.799263	-0.0272271	0.806972	0.122486	0.269967	0.105318	0.343345
Caffeine	-0.0367305	0.759363	0.0569785	0.634499	0.0383204	0.740734	0.050488	0.660677	0.0366645	0.753185	0.0128012	0.908556	-0.0281507	0.800557	-0.215698	0.0501807
Val.His.Ile	-0.119326	0.318101	0.150494	0.207007	-0.0823685	0.476359	-0.111559	0.330856	-0.0961217	0.408806	0.0741664	0.505182	0.134635	0.224934	0.0375394	0.736168
Desethylchloroquine	0.15324	0.198745	-0.0866196	0.469379	0.0241906	0.834581	0.162428	0.15537	0.0579327	0.619124	-0.145357	0.189804	0.0913214	0.411602	0.13831	0.212414
5-hydroxypropafenone	-0.383452	0.000884762	-0.00525388	0.965063	-0.332248	0.00315586	0.0681222	0.553439	-0.017587	0.880141	-0.252549	0.0212559	0.180139	0.103182	0.195328	0.0767901
2-hydroxy-3-[4-hydroxy-3-(4-hydroxy-3-methylbut-2-en-1-yl)phenyl]propanoic.acid	-0.00144247	0.990405	-0.133092	0.265054	-0.0996964	0.388316	-0.00203172	0.985915	0.00410026	0.971958	-0.110897	0.318243	0.0340771	0.759728	-0.135951	0.22039
Hydroxychloroquine	0.250523	0.0337937	0.147328	0.216833	0.301004	0.00781185	0.0665911	0.56241	0.141905	0.221406	0.218007	0.0477142	-0.142699	0.19812	-0.135096	0.223336
3,4,5-trihydroxy-6-{[4-hydroxy-5-(3-hydroxyphenyl)pentanoyl]oxy}oxane-2-carboxylic.acid	0.122728	0.304401	0.188816	0.112187	0.201834	0.0783604	-0.0383028	0.739178	0.112166	0.334705	0.230907	0.0357085	0.103367	0.352407	0.0735746	0.508594
N17-Dimethylindole-3-carboxaldehyde	-0.0777809	0.516062	0.139513	0.242477	-0.0353017	0.760519	0.0641621	0.576782	-0.0271073	0.816195	-0.0387704	0.727848	0.0771707	0.488039	0.160296	0.147729
1-(1,2,3,4,5-Pentahydroxypent-1-yl)-1,2,3,4-tetrahydro-beta-carboline-3-carboxylate	0.0770784	0.519871	0.0197812	0.869001	0.0738639	0.523197	0.00137438	0.990472	0.0156841	0.893028	0.0285874	0.797529	-0.139071	0.209884	-0.0595735	0.59266
Casuarine.6-alpha-D-glucoside	-0.0651789	0.586468	-0.0202675	0.86581	-0.0466108	0.687289	0.127467	0.266086	0.0561015	0.630264	-0.0587944	0.597516	-0.21855	0.0471492	-0.164797	0.136539
(S)-alpha-Amino-4-carboxy-3-furanpropanoic.acid	-0.282719	0.0161161	-0.0606882	0.612568	-0.163537	0.155275	-0.187189	0.100785	-0.249396	0.0298098	-0.0331861	0.765828	-0.131436	0.236246	0.0558591	0.615967
3,4,5-trihydroxy-6-[(1-oxo-1H-isochromen-3-yl)methoxy]oxane-2-carboxylic.acid	0.172	0.148538	0.32688	0.00506985	0.261927	0.0213836	-0.0920269	0.422935	0.104569	0.368666	0.286369	0.00867523	-0.112666	0.310534	-0.183364	0.0970579
Styrene	-0.129852	0.276967	-0.0202977	0.865612	-0.11668	0.312222	0.198291	0.0818039	0.212058	0.0659126	-0.143702	0.194951	0.123271	0.266888	0.0422593	0.704442
6-[(6-{[3,4-dihydroxy-2,5-bis(hydroxymethyl)oxolan-2-yl]oxy}-3,4,5-trihydroxyoxan-2-yl)methoxy]-3,4,5-trihydroxyoxane-2-carboxylic.acid	0.233642	0.04824	0.175923	0.139358	0.210631	0.0659536	-0.120227	0.294418	-0.0801286	0.491405	0.245195	0.0254711	-0.135413	0.222241	-0.0968922	0.383538
alpha-Hydroxymetoprolol	0.0557061	0.642096	-0.192739	0.104788	-0.0629403	0.586576	-0.0923396	0.421354	-0.0966371	0.406286	-0.0761783	0.493667	-0.0140353	0.899784	-0.142196	0.199719
Metronidazole	-0.0874823	0.464948	-0.0439461	0.713957	-0.0474835	0.681746	0.100302	0.382256	0.0169419	0.884507	-0.0423909	0.703564	0.0754367	0.497895	-0.035298	0.751394
3-hydroxy-6-methyl-2H-chromen-2-one	0.0504823	0.673661	-0.125469	0.293643	0.0476857	0.680464	-0.00103815	0.992803	0.0711829	0.541167	0.0371826	0.738585	0.145597	0.189065	0.142321	0.199321
Theophylline	-0.0183124	0.878651	0.137313	0.250061	0.0481513	0.677515	-0.0495806	0.66641	-0.0400286	0.731361	0.0754461	0.497841	-0.107546	0.333173	-0.252743	0.0211534
3b,8b-Dihydroxy-6b-(3-chloro-2-hydroxy-2-methylbutanoyloxy)-7(11)-eremophilen-12,8-olide	-0.0809682	0.498961	0.0277875	0.816769	-0.0608108	0.599325	-0.108095	0.346183	-0.186373	0.106963	0.0890559	0.423348	-0.0578097	0.603678	-0.106794	0.336583
Vanillin.acetate	0.164283	0.167901	-0.208219	0.0792305	0.0898405	0.437143	-0.0489287	0.670542	-0.0850672	0.465003	0.0120723	0.913742	0.132967	0.230782	0.0121117	0.913462
(5,7-dihydroxy-4-oxo-2-phenyl-3,4-dihydro-2H-1-benzopyran-3-yl)oxidanesulfonic.acid	0.0161329	0.893003	-0.0996765	0.404812	-0.0521348	0.652491	-0.122109	0.286868	-0.115225	0.321606	-0.0403465	0.717242	0.0656017	0.555706	0.0131678	0.905949
3-O-Acetylepisamarcandin	-0.293422	0.0123661	-0.226321	0.0559178	-0.401134	0.000299817	-0.0361501	0.753356	-0.112975	0.331207	-0.272611	0.012654	-0.142402	0.199062	0.0273787	0.805918
6-[5-(2-{[2-(3,4-dimethoxyphenyl)ethyl]-C-hydroxycarbonimidoyl}ethyl)-2-methoxyphenoxy]-3,4,5-trihydroxyoxane-2-carboxylic.acid	0.145454	0.2228	-0.0489287	0.683162	0.11135	0.33499	0.0309751	0.787766	0.0530444	0.649047	0.145352	0.189818	-0.0859563	0.439727	-0.165453	0.134962
7alpha-hydroxy-3-oxochol-4-en-24-oic.Acid	-0.319647	0.00619973	-0.230135	0.0518024	-0.376243	0.000745309	-0.0200843	0.861446	-0.0830552	0.475665	-0.244488	0.0259117	0.0821632	0.460247	0.187512	0.0896028
Lincomycin	-0.00568935	0.96217	-0.173323	0.145394	-0.0808067	0.484789	0.136115	0.234729	0.170487	0.140902	-0.10037	0.366614	0.0308437	0.781931	0.049921	0.65402
Palmitoylglycerone.phosphate	-0.280807	0.0168796	-0.178107	0.134437	-0.275916	0.0151448	-0.0126331	0.912587	-0.054581	0.639577	-0.231072	0.0355733	-0.0696047	0.531793	0.12757	0.250433
Pyridine.N-oxide.glucuronide	-0.0501215	0.675863	-0.0420373	0.725881	-0.0965447	0.403564	0.0209031	0.855857	-0.0444719	0.702861	0.00494424	0.964616	0.0588534	0.597147	-0.0715861	0.520149
3,4,5-trihydroxy-6-{[3-(4-hydroxy-3-methoxyphenyl)propanoyl]oxy}oxane-2-carboxylic.acid	0.142842	0.231312	-0.273859	0.0199232	0.0625199	0.589083	-0.164616	0.149804	-0.0525388	0.652175	-0.0456802	0.681755	0.276819	0.0112959	0.241469	0.0278654
6-Hydroxymelatonin	-0.437296	0.000122564	-0.00400318	0.973377	-0.290029	0.0105089	0.0755564	0.510883	-0.0292157	0.802178	-0.205802	0.0619647	0.201389	0.0678994	0.249532	0.0229068
6-[4-(2-{[3-(3,4-dimethoxyphenyl)-1-hydroxypropylidene]amino}ethyl)-2-methoxyphenoxy]-3,4,5-trihydroxyoxane-2-carboxylic.acid	0.019503	0.870827	-0.0155699	0.896716	-0.0510815	0.659072	0.10193	0.374541	0.0769374	0.508876	-0.0297432	0.789529	0.131406	0.236351	0.0169208	0.879322
3,4,5-Trimethoxycinnamic.acid	0.0442986	0.711763	0.117688	0.324836	0.0717636	0.535111	-0.0344512	0.764604	0.031134	0.78948	0.0723166	0.515889	0.0792882	0.476144	0.25051	0.0223603
3-(4-hydroxyphenyl)-7-{[3,4,5-trihydroxy-6-(hydroxymethyl)oxan-2-yl]oxy}-4H-chromen-4-one	0.21084	0.0754417	0.166311	0.162641	0.19331	0.0920902	0.107013	0.351059	0.191841	0.0968804	0.195783	0.0760919	0.0244116	0.826603	-0.0319834	0.774084
Gln.Ala.Pro.Leu	-0.0612337	0.609371	-0.201569	0.089524	-0.0464228	0.688485	0.13931	0.223821	0.152874	0.18737	-0.189863	0.085582	0.0665784	0.549824	-0.0869346	0.434519
Armillaridin	-0.193973	0.102541	-0.0778543	0.515665	-0.0745248	0.519476	-0.0266094	0.817117	-0.112601	0.332819	-0.0445578	0.689169	-0.100605	0.365491	-0.0121787	0.912985
Acremoauxin.A	-0.0252762	0.833078	0.122582	0.304981	0.035644	0.758268	-0.0369096	0.748344	-0.129687	0.264176	0.114112	0.304327	-0.150942	0.173162	-0.117287	0.290975
3,4,5-trihydroxy-6-{[3-(3-hydroxyphenyl)propanoyl]oxy}oxane-2-carboxylic.acid	0.130403	0.274917	-0.0051031	0.966065	0.111133	0.335938	-0.090515	0.430626	0.0597539	0.608128	-0.00489192	0.964991	0.254749	0.0201169	0.0819081	0.461646
2-(4-benzoyl-3,5-dihydroxyphenoxy)-6-(hydroxymethyl)oxane-3,4,5-triol	0.144679	0.225302	0.0910237	0.447001	0.121196	0.293731	-0.141957	0.215057	-0.143697	0.215568	0.183868	0.0961261	-0.232374	0.0345196	-0.193174	0.0801652
Pilocarpic.acid	0.0222215	0.85301	-0.125641	0.292976	0.0118166	0.918759	0.0643807	0.575482	0.0363413	0.755293	-0.114365	0.303247	0.225094	0.0407626	0.220307	0.0453584
5-(3',5'-Dihydroxyphenyl)-gamma-valerolactone.3-O-glucuronide	0.233579	0.0483014	-0.0688276	0.565641	0.164985	0.151601	-0.133385	0.244335	-0.114178	0.32605	0.108612	0.328378	0.116146	0.295727	-0.0287438	0.796445
Benzylmalic.acid	-0.0230753	0.847429	0.0198593	0.868489	0.0202576	0.861182	-0.100417	0.381709	-0.0726903	0.532613	0.0228704	0.837395	0.219818	0.0458514	0.228497	0.0377365
N-Feruloylglycyl-L-phenylalanine	-0.112563	0.346497	-0.10792	0.366876	-0.027726	0.810826	0.0878583	0.444333	0.0549145	0.63753	0.0178422	0.872804	-0.026227	0.813932	0.0319431	0.774361
Rutarin	-0.233849	0.0480354	0.030963	0.796258	-0.224172	0.0500013	0.0473335	0.680691	0.00471344	0.967766	-0.219692	0.0459786	0.195218	0.0769595	0.178729	0.105953
2-Phenylethyl.beta-D-glucopyranoside	-0.179416	0.13155	-0.154151	0.196056	-0.227973	0.0461434	-0.0159278	0.889918	-0.0771785	0.507545	-0.176126	0.111221	-0.0495526	0.656412	0.127938	0.24906
7-Hydroxy-6-methyl-8-ribityl.lumazine	0.0661315	0.580998	-0.0215661	0.8573	-0.032623	0.778206	0.127659	0.265358	0.14061	0.225693	-0.0352588	0.751661	-0.00165718	0.988137	-0.163733	0.139126
6-Chloroindole	0.150442	0.207168	0.140773	0.238207	0.285275	0.0119091	-0.182685	0.109403	0.0116814	0.920224	0.195635	0.0763186	-0.047222	0.67162	0.0106472	0.923892
Levofloxacin	-0.0964096	0.42046	-0.19022	0.109493	-0.133427	0.247335	0.223093	0.0496093	0.18942	0.101248	-0.188473	0.0879404	0.0345314	0.756624	0.0313693	0.778309
3,4,5-trihydroxy-6-{[(6E)-3-oxo-1,7-diphenylhepta-4,6-dien-1-yl]oxy}oxane-2-carboxylic.acid	-0.198891	0.0939566	-0.0726282	0.544325	-0.203339	0.0761146	0.0298291	0.795444	0.0457086	0.695	-0.0817676	0.462417	0.0965511	0.385223	-0.0312474	0.779149
6B-Hydroxybudesonide	0.177011	0.13689	0.149508	0.210033	0.211459	0.0648732	0.0706541	0.538757	0.182754	0.114073	0.109772	0.323206	-0.209746	0.0570241	-0.146644	0.18587
Cinnamic.acid	0.179539	0.13128	0.0701959	0.557922	0.204949	0.0737694	-0.0845945	0.461501	-0.00790634	0.945957	0.0466241	0.675544	0.262149	0.0166611	0.206057	0.0616355
4-Hydroxy-5-(3',4'-dihydroxyphenyl)-valeric.acid-O-glucuronide	0.170083	0.153184	-0.0209312	0.861458	0.240463	0.0351561	-0.102484	0.371933	-0.0544103	0.640626	0.169116	0.126418	0.207067	0.0603439	0.0402558	0.717851
{2-hydroxy-5-[2-hydroxy-3-(2,4,6-trihydroxyphenyl)propyl]phenyl}oxidanesulfonic.acid	0.190309	0.109325	0.192309	0.10558	0.288129	0.0110502	0.00622829	0.95684	0.0696171	0.550123	0.290206	0.00778304	-0.151407	0.171826	-0.0762827	0.493074
Oxindole	-0.156707	0.188656	-0.0141215	0.906279	-0.0739703	0.522597	-0.0708433	0.537667	0.0645117	0.579814	-0.0956792	0.389549	0.127124	0.25211	0.0600189	0.589893
N2-Acetylphenelzine	-0.0764039	0.523542	0.1211	0.310908	-0.0228414	0.843687	0.077667	0.499115	0.14984	0.19638	0.0211435	0.849524	0.118918	0.284272	0.0266465	0.811011
DIMBOA-Glc	-0.0143279	0.904915	0.0589242	0.622956	-0.0252516	0.827435	-0.496989	3.68474e-06	-0.476485	1.35511e-05	0.0660674	0.552898	-0.0628923	0.572179	0.0417407	0.707904
5-Methoxynoracronycine	-0.107702	0.367847	-0.037922	0.751804	-0.11452	0.321325	0.0922157	0.42198	0.0622439	0.593235	0.00410264	0.970636	0.185262	0.0935876	0.0586674	0.598309
Tryptophyl-Glycine	-0.0815353	0.49595	-0.0137977	0.908418	-0.0678075	0.557908	0.0296586	0.796588	-0.0601736	0.605606	0.026294	0.813465	-0.0687069	0.537112	-0.189467	0.0862492
Phe.Ser.Ile	-0.114897	0.336524	-0.144083	0.22724	-0.125088	0.278385	-0.00229687	0.984077	0.0398261	0.732669	-0.0450973	0.685602	0.00508349	0.963621	-0.00261063	0.981313
4-Epitetracycline	0.0250118	0.834799	-0.0375787	0.75398	-0.00523851	0.963935	-0.0461239	0.688426	0.0490754	0.67376	0.0386976	0.728339	-0.0312923	0.778839	-0.0943304	0.396298
Indole-3-acetic-acid-O-glucuronide	0.186506	0.116728	0.189021	0.111791	0.357335	0.001421	-0.152931	0.181314	0.0345841	0.76678	0.244436	0.0259442	-0.10349	0.351833	-0.0792035	0.476617
Hydroxylated.N-acetyl.desmethyl.frovatriptan	0.0761088	0.525152	-0.0795616	0.506472	-0.00293408	0.979795	-0.11626	0.310754	-0.126986	0.274341	-0.0693542	0.533274	0.0235566	0.832587	-0.0367512	0.741511
p-Mentha-1,3,5,8-tetraene	-0.064513	0.590306	-0.0935657	0.43436	-0.050909	0.660152	-0.0102141	0.929277	-0.0308901	0.791091	-0.103583	0.351398	0.136472	0.218613	0.14838	0.180658
10-Hydroxy-2-decenoic.acid	0.0957351	0.423733	0.19496	0.100772	0.192792	0.0929825	0.126657	0.269157	0.152849	0.187441	0.186566	0.0912618	-0.0796113	0.474343	-0.0165403	0.882016
Asn.Ala.Arg.Arg	-0.0293956	0.806365	-0.040507	0.735486	0.0386035	0.738887	0.0306445	0.789979	0.0629296	0.589162	-0.0884235	0.426661	0.00629532	0.954956	0.0101817	0.92721
Hyoscyamine	-0.103326	0.387742	-0.200164	0.0918288	-0.112472	0.330112	-0.144516	0.206817	-0.175507	0.129398	-0.0288796	0.795504	-0.00661508	0.952671	-0.0504766	0.65042
Ser.Met.Phe.Gly	0.142516	0.232388	0.106685	0.372415	0.201952	0.0781822	0.0373123	0.745692	0.0997024	0.39149	0.220995	0.0446731	-0.09882	0.374101	0.0345409	0.756559
6-{[1-(2-{[3-(3,4-dimethoxyphenyl)-1-hydroxyprop-2-en-1-ylidene]amino}ethyl)-3-methoxy-4-oxocyclohexa-2,5-dien-1-yl]oxy}-3,4,5-trihydroxyoxane-2-carboxylic.acid	-0.173392	0.14523	-0.239527	0.0427153	-0.264974	0.0198644	0.179295	0.116256	0.0713094	0.540447	-0.263806	0.0159617	0.03098	0.780991	-0.0417212	0.708035
2-[2-hydroxy-3-(4-hydroxy-3-methoxyphenyl)propyl]benzene-1,3,5-triol	-0.00269574	0.98207	-0.106294	0.374182	-0.0107992	0.925733	0.096745	0.399445	0.114492	0.324715	-0.146432	0.186515	0.103126	0.353539	0.0485182	0.663145
Glycitein	0.170667	0.151757	0.0503955	0.674191	0.103577	0.370021	-0.0614177	0.593221	0.0206377	0.859546	0.11657	0.293957	0.00383014	0.972586	0.0198052	0.858947
3,4,5-trihydroxy-6-{[3,5,7-trihydroxy-2-(3-methoxyphenyl)-8aH-chromen-6-yl]oxy}oxane-2-carboxylic.acid	0.169358	0.154969	0.0323663	0.787236	0.148884	0.196253	-0.0295289	0.797459	-0.0352368	0.762507	0.0336395	0.762722	0.0537236	0.629542	0.0689364	0.53575
Undecylenic.acid	-0.124808	0.296212	-0.112814	0.345414	-0.117366	0.309363	0.184838	0.105214	0.324577	0.00422856	-0.229577	0.0368157	0.211685	0.0547155	0.152797	0.167881
{[3-(2-hydroxyphenyl)oxiran-2-yl]methoxy}sulfonic.acid	0.285837	0.014934	-0.0283691	0.813003	0.265215	0.0197483	-0.088309	0.441991	0.0296793	0.799105	0.112965	0.309244	0.202725	0.0660571	0.154307	0.163666
Dodecanedioic.acid	-0.0638099	0.594372	0.319996	0.0061405	0.159915	0.164755	0.0874889	0.446258	0.100906	0.38577	0.380809	0.000382996	-0.272395	0.0127274	-0.307448	0.00469373
3,4,5-trihydroxy-6-[(4,5,6-trihydroxy-2-{[(3-methoxy-3-oxopropanoyl)oxy]methyl}oxan-3-yl)oxy]oxane-2-carboxylic.acid	0.106532	0.373105	0.125916	0.291912	0.246329	0.0308063	-0.000311149	0.997843	0.168742	0.145075	0.177042	0.109344	-0.00796638	0.943018	0.0442974	0.690893
3-Hydroxybenzaldehyde	-0.0485097	0.685733	0.0033948	0.977421	-0.0170583	0.882936	-0.0393374	0.732395	-0.0139654	0.904693	-0.066625	0.549545	0.0623704	0.575377	0.106742	0.336819
D-Erythroascorbic.acid.1'-a-D-glucoside	-0.0506741	0.672492	0.0299443	0.802823	-0.0229222	0.843141	0.0911522	0.427375	0.105707	0.36345	-0.0469078	0.673681	0.0559246	0.615552	-0.0635195	0.568345
Biotin-NHS	0.204623	0.0846734	-0.0876837	0.463917	0.199381	0.0821324	-0.199459	0.079985	-0.113303	0.329798	0.0313179	0.778663	0.0422332	0.704616	0.05181	0.641813
3,4,5-trihydroxy-6-{[4-hydroxy-5-(3-methoxyphenyl)pentanoyl]oxy}oxane-2-carboxylic.acid	-0.0636785	0.595133	0.032711	0.785025	-0.04867	0.674236	0.173778	0.128112	0.13841	0.233113	-0.0846338	0.446822	0.214223	0.0518098	0.214984	0.0509647
Lidocaine	-0.342094	0.00326886	-0.289573	0.0136169	-0.445929	4.81426e-05	0.043379	0.706095	-0.0708584	0.543017	-0.414346	9.85299e-05	0.236501	0.0313511	0.162338	0.142571
Rhazidigenine.Nb-oxide	-0.0146231	0.902966	-0.0359513	0.764319	-0.046851	0.685761	0.112132	0.328359	0.110113	0.343681	-0.155522	0.160334	0.0716495	0.519779	-0.0101077	0.927738
6-[3,4-dihydroxy-4-(1-oxo-1H-isochromen-3-yl)butoxy]-3,4,5-trihydroxyoxane-2-carboxylic.acid	0.213719	0.0714478	0.232895	0.0489812	0.360644	0.0012728	0.0230892	0.84097	0.0622898	0.592961	0.269751	0.0136562	-0.0737092	0.507817	-0.114053	0.304577
5-(Hydroxyphenyl)-gamma-valerolactone-O-sulphate	0.204104	0.0854832	0.2256	0.0567251	0.320793	0.0044482	-0.13516	0.238058	-0.122794	0.290622	0.279274	0.0105636	0.0388313	0.727438	0.00787208	0.943691
(R)-Shinanolone	-0.0772027	0.519196	-0.0730688	0.541879	-0.0543767	0.638571	0.0990093	0.388451	0.103056	0.375673	-0.130134	0.240961	0.134781	0.224425	0.231239	0.0354365
Timolol	0.22507	0.0573255	-0.158596	0.183315	0.115454	0.317366	-0.107783	0.347583	-0.146968	0.205192	-0.0138874	0.900835	-0.17033	0.123678	-0.184973	0.0941103
2,6-Dioxo-6-phenylhexanoate	-0.0686646	0.566564	-0.0104064	0.930864	-0.111905	0.33257	0.0424897	0.711854	-0.0444363	0.703089	-0.113173	0.308349	0.120287	0.278725	0.0956009	0.389939
2-amino-4-({1-[(carboxymethyl)-C-hydroxycarbonimidoyl]-2-{[1-hydroxy-1-(4-hydroxy-3-methoxyphenyl)-3-oxobutan-2-yl]sulfanyl}ethyl}-C-hydroxycarbonimidoyl)butanoic.acid	-0.0534557	0.655621	-0.288262	0.0140671	-0.260084	0.0223504	0.13212	0.248878	0.0765149	0.511213	-0.402139	0.00016423	0.18385	0.0961587	0.168394	0.128068
3,4,5-trihydroxy-6-[(2-{9-[(3-methylbut-2-enoyl)oxy]-2-oxo-2H,8H,9H-furo[2,3-h]chromen-8-yl}propan-2-yl)oxy]oxane-2-carboxylic.acid	0.102973	0.389373	0.168744	0.156493	0.145703	0.206091	-0.0123042	0.914854	-0.0961625	0.408606	0.199675	0.070325	-0.111516	0.31553	-0.076426	0.492259
{2-methoxy-5-[3-oxo-3-(2,4,6-trihydroxyphenyl)prop-1-en-1-yl]phenyl}oxidanesulfonic.acid	0.11239	0.34724	0.122387	0.305754	0.222281	0.0520174	-0.0350767	0.760457	-0.0373402	0.748786	0.219318	0.0463598	-0.0524164	0.637914	0.0901535	0.417633
Cyclocalamin	-0.171146	0.150594	0.166733	0.161562	-0.0365084	0.752591	0.0338893	0.768334	-0.00174452	0.988067	0.00721467	0.948387	-0.0664628	0.550519	-0.0406837	0.71498
6-(hydroxymethyl)-7-methoxy-2H-chromen-2-one	-0.144467	0.22599	-0.101273	0.397293	-0.130204	0.259042	0.117668	0.304886	0.133112	0.251662	-0.146615	0.185959	0.130207	0.240696	0.145178	0.190356
Moringyne	0.037951	0.751621	-0.0881933	0.461314	0.0515215	0.656319	0.0753659	0.511952	0.0330937	0.776563	-0.0585048	0.599325	0.192416	0.0813801	0.110264	0.321029
3,4,5-trihydroxy-6-{[3-hydroxy-2-(3-hydroxyphenyl)-3,4-dihydro-2H-1-benzopyran-7-yl]oxy}oxane-2-carboxylic.acid	-0.129579	0.277988	-0.101147	0.397882	-0.0826324	0.474943	0.110204	0.336797	0.165373	0.153394	-0.122628	0.26941	0.189703	0.0858513	0.280784	0.010134
Nummularine.B	0.23155	0.0503396	-0.0291866	0.807715	0.128779	0.264336	0.00176062	0.987794	0.0252107	0.828852	0.221899	0.043785	-0.112424	0.31158	-0.20183	0.0672876
L-prolyl-L-proline	-0.0746127	0.533351	-0.163842	0.169062	-0.142715	0.215647	0.0490871	0.669537	-0.0633503	0.58667	-0.184484	0.0949981	0.0453816	0.683724	0.123373	0.266487
Genipin	0.118984	0.319502	0.174852	0.141821	0.276668	0.014859	0.0222626	0.846593	0.048048	0.680216	0.191127	0.0834801	-0.0842399	0.448948	-0.0988716	0.373851
3,8,13,15-tetrahydroxy-16,17-dimethoxytricyclo[12.3.1.1铏?閳︾Σnonadeca-1(18),2,4,6(19),14,16-hexaen-9-one	-0.171625	0.149437	0.0117576	0.921913	-0.257206	0.0239335	-0.0771005	0.502259	-0.198068	0.0863201	0.0384906	0.729737	-0.0889275	0.42402	-0.12807	0.248566
Thr.Leu.Phe	0.114669	0.337488	0.0853846	0.475761	0.152022	0.186882	0.0317292	0.782725	0.119009	0.30586	0.154351	0.163546	0.109165	0.325905	0.0929141	0.403459
3-Indoleacetic.Acid	-0.139944	0.241012	0.104121	0.384081	-0.133433	0.247313	-0.0441268	0.701266	-0.0351994	0.762752	-0.0301636	0.786624	-0.096658	0.384694	-0.10545	0.342735
beta-Ionone	-0.0814863	0.49621	-0.106103	0.375044	-0.134568	0.243278	0.0749926	0.514051	0.0753804	0.517514	-0.21048	0.0561417	0.020393	0.854805	0.0772269	0.487721
N-Jasmonoylisoleucine	-0.105567	0.377474	-0.0745157	0.533885	-0.0878453	0.447433	0.389328	0.000426647	0.221831	0.0541172	-0.00331687	0.976259	0.086149	0.438698	0.123025	0.267851
Cinnamyl.isobutyrate	-0.222863	0.0598773	-0.0660771	0.581309	-0.273768	0.0159861	-0.00408444	0.971689	-0.101927	0.380955	-0.246812	0.0244882	0.120256	0.278851	0.144336	0.192968
Petasitenine	-0.0546843	0.648223	0.146685	0.218869	-0.0662491	0.567014	-0.0417586	0.7166	0.027933	0.810699	0.0290982	0.793991	0.0788679	0.478493	-0.0483177	0.664453
Hydrocinnamic.acid	-0.309469	0.00816311	0.174988	0.141506	-0.244276	0.0322737	0.247463	0.0289372	0.239825	0.0369199	-0.10379	0.350432	-0.023152	0.835421	-0.0768619	0.489787
(+)-cis-5,6-Dihydro-5-hydroxy-4-methoxy-6-(2-phenylethyl)-2H-pyran-2-one	-0.20826	0.0791697	-0.093946	0.432486	-0.323485	0.0041082	0.133927	0.242408	-0.00705217	0.951788	-0.206069	0.0616194	-0.0062942	0.954964	-0.126809	0.253295
alpha-Zearalenol	-0.227858	0.054228	-0.0226242	0.850377	-0.187771	0.101983	-0.19086	0.0941624	-0.263764	0.0213204	-0.205147	0.0628178	0.00819371	0.941394	0.000287219	0.997944
3,4,5-trihydroxy-6-[3-hydroxy-2-(4-hydroxy-3-methylbut-2-en-1-yl)phenoxy]oxane-2-carboxylic.acid	-0.132471	0.267311	0.343631	0.0031233	0.0142368	0.902194	0.0418313	0.716128	0.130215	0.262222	0.135673	0.221344	0.0206017	0.853336	0.117249	0.291137
Cinncassiol.A	0.21781	0.0660673	-0.116391	0.330234	-0.0247349	0.830913	-0.0891388	0.437696	-0.0217703	0.851922	-0.0838709	0.450944	0.0148965	0.893669	-0.138328	0.212353
CITROPTEN	-0.382238	0.000921657	-0.363621	0.00169148	-0.537349	4.68529e-07	0.0889487	0.438678	-0.00308987	0.978866	-0.526317	3.2154e-07	0.19286	0.0806672	0.094369	0.396104
(-)-Fumigaclavine.B	-0.0121199	0.919515	-0.0406395	0.734653	-0.0415742	0.719594	0.0296477	0.796661	-0.0497245	0.669694	-0.0419168	0.706728	0.126602	0.254077	0.175417	0.11269
Gravacridonediol	0.0613223	0.608852	-0.0910503	0.446868	-0.0820906	0.477854	0.245366	0.0303691	0.267705	0.0193889	-0.1575	0.15502	0.139536	0.208348	0.0339552	0.760562
Macrophorin.C	0.0851968	0.476736	0.118745	0.320479	0.124738	0.279742	0.069807	0.543647	0.158053	0.172685	0.158416	0.152603	-0.0532815	0.632368	-0.0108255	0.922622
1,2-Naphthoquinone	0.154392	0.195351	0.322968	0.00565593	0.259066	0.0229	-0.0512832	0.655668	-0.0461246	0.692362	0.312596	0.00401263	-0.213484	0.0526432	-0.181445	0.100666
(8alpha,10beta,11beta)-3-Hydroxy-4,15-dinor-1(5)-xanthen-12,8-olide	-0.188796	0.112225	0.186497	0.116745	-0.105164	0.362693	-0.0880792	0.443184	-0.104632	0.368377	0.0106831	0.923637	0.0455227	0.682793	0.0296249	0.790346
p-Cresol.glucuronide	0.148132	0.214307	0.179469	0.131435	0.25949	0.0226693	0.0742618	0.518171	0.0415027	0.721863	0.2295	0.0368806	-0.13917	0.209557	-0.110018	0.322116
Genistein.4',7-O-diglucuronide	0.40368	0.00043761	0.129561	0.278054	0.484381	8.05861e-06	-0.0210947	0.85455	0.0381581	0.743471	0.296463	0.00650039	0.0208736	0.851422	0.0611339	0.582989
a-[1-(diethylamino)ethyl]-p-hydroxy-Benzyl.alcohol	-0.193618	0.103184	0.182923	0.124049	-0.101583	0.379357	0.100805	0.37986	0.0798009	0.493185	-0.0312821	0.77891	0.0313011	0.778779	-0.016105	0.8851
Glu.Pro.Asp	0.0598234	0.617651	-0.0512828	0.668786	0.0133421	0.908313	0.0593204	0.605925	0.0990045	0.39483	-0.053308	0.632199	-0.0129818	0.907271	-0.183068	0.0976072
Lactucin	-0.0010732	0.992861	-0.0324543	0.786671	0.0292969	0.800324	0.00779541	0.945995	-0.0549137	0.637535	-0.0308487	0.781896	0.0112333	0.919716	0.031169	0.779689
Descarboethoxyloratadine	0.222324	0.0605137	0.0025493	0.983044	0.123531	0.28446	-0.0149966	0.896317	-0.0353123	0.762013	0.0706533	0.525615	0.0541686	0.626703	-0.0207747	0.852118
SN-38	-0.182372	0.125206	0.343996	0.0030896	0.00110264	0.992406	-0.104296	0.363494	0.0288132	0.80485	0.324929	0.00272542	-0.105992	0.340245	-0.126662	0.253851
6-{3,5-dihydroxy-4-[2-hydroxy-3-(3-methoxyphenyl)propyl]phenoxy}-3,4,5-trihydroxyoxane-2-carboxylic.acid	-0.0126369	0.916094	0.0323002	0.787661	0.00230901	0.984099	0.125001	0.275519	0.0888858	0.44513	-0.0990431	0.373018	0.0469365	0.673493	0.046148	0.678674
3-hydroxy-3-(3,4,5-trimethoxyphenyl)propanoic.acid	-0.224603	0.0578569	-0.0766384	0.522264	-0.320203	0.00452594	-0.0124141	0.914097	-0.124995	0.281995	-0.250623	0.0222976	0.128165	0.248215	0.0272659	0.806702
2-Phenylethanol.glucuronide	-0.164101	0.168378	-0.0542815	0.650644	-0.240225	0.0353426	-0.0159779	0.889574	-0.148661	0.199964	-0.169552	0.125428	0.0997159	0.369764	0.0322285	0.772399
Glycodeoxycholic.Acid	-0.247418	0.0361386	-0.0557495	0.641836	-0.19597	0.087617	0.0859978	0.454075	0.00783963	0.946412	-0.141278	0.202668	0.218765	0.0469269	0.203058	0.0656033
11,13-Dihydrotaraxinic.acid.glucosyl.ester	-0.40041	0.000491847	-0.311858	0.00765896	-0.420714	0.000139086	0.119359	0.297943	0.0100603	0.931266	-0.336539	0.00186585	0.173231	0.117315	0.149161	0.178349
BUCLADESINE	-0.027515	0.818535	0.123357	0.30191	-0.037026	0.749198	-0.0237285	0.836627	0.000844703	0.994222	0.149855	0.176314	-0.154543	0.163016	-0.17533	0.112873
2,6-Dimethylnaphthalene	-0.260961	0.0268225	0.00479284	0.968127	-0.278677	0.0141195	-0.0455382	0.692183	-0.158307	0.171987	-0.0821698	0.460211	0.057643	0.604724	0.126941	0.252798
Polyethylene,.oxidized	-0.195518	0.0997805	-0.0651182	0.586818	-0.319047	0.00468178	0.0400877	0.727488	-0.110312	0.342804	-0.223864	0.041905	0.0679518	0.541605	0.0631005	0.570905
L-Tetrahydropalmatine	-0.0402884	0.736862	-0.223088	0.0596122	-0.227756	0.0463576	-0.0105442	0.926998	-0.0759033	0.514605	-0.207774	0.0594532	0.0758563	0.495501	-0.0134235	0.904131
3,4,5-trihydroxy-6-{[8-(2-hydroxypropan-2-yl)-2-oxo-4-propyl-2H,8H,9H-furo[2,3-h]chromen-5-yl]oxy}oxane-2-carboxylic.acid	-0.135869	0.255123	-0.0626757	0.600955	-0.053064	0.646707	0.142383	0.21367	0.0414089	0.722466	-0.0841233	0.449578	0.214338	0.0516813	0.205352	0.0625501
7-hydroxy-2-(4-hydroxyphenyl)-5-methoxy-6,8-dimethyl-3,4-dihydro-2H-1-benzopyran-4-one	-0.0962826	0.421075	0.0275909	0.818043	-0.170978	0.137078	0.40985	0.00019426	0.392241	0.000457708	-0.131782	0.235001	0.0721217	0.517024	-0.0436716	0.695043
3,4,5-trihydroxy-6-[1-(4-methoxyphenyl)-3-phenylpropoxy]oxane-2-carboxylic.acid	-0.082744	0.489563	0.0379395	0.751693	-0.136719	0.235757	-0.0317118	0.782841	-0.00802986	0.945114	-0.0797916	0.47334	-0.0157272	0.887777	-0.054872	0.622226
6-{[3-(5,7-dihydroxy-2,2-dimethyl-3,4-dihydro-2H-1-benzopyran-6-yl)-4-oxo-4H-chromen-7-yl]oxy}-3,4,5-trihydroxyoxane-2-carboxylic.acid	-0.422689	0.000216593	-0.354599	0.00224177	-0.488411	6.59703e-06	0.205245	0.0714427	0.107534	0.35517	-0.429917	4.98768e-05	0.165016	0.136012	0.129126	0.244654
Normeperidine	-0.0525479	0.661109	-0.0325633	0.785972	-0.0652565	0.57285	0.133207	0.244971	0.0636394	0.58496	-0.0744444	0.503582	-0.0968423	0.383785	0.0905786	0.415432
Clindamycin	-0.0802602	0.502734	0.033962	0.777012	0.0323993	0.779688	0.0191901	0.867558	0.0536588	0.645254	-0.000272726	0.998048	-0.168827	0.127075	-0.0201321	0.856643
3,4,5-trihydroxy-6-{[7-methoxy-3-(3-methoxyphenyl)-8-methyl-4-oxo-4H-chromen-5-yl]oxy}oxane-2-carboxylic.acid	0.09536	0.425559	0.202877	0.0874203	0.229642	0.0445287	0.0234533	0.838496	0.11255	0.333042	0.286245	0.00870567	-0.1883	0.0882388	-0.142239	0.199582
Pitheduloside.A	0.0171706	0.886165	-0.0363867	0.761548	0.0505547	0.662373	0.0690793	0.547866	0.0447807	0.700895	0.0231234	0.835622	-0.0275721	0.804575	-0.18855	0.08781
Dhelwangin	0.0800486	0.503865	-0.0359113	0.764573	-0.155734	0.176223	-0.044538	0.698615	-0.147995	0.20201	-0.133087	0.230359	0.06939	0.533063	-0.0288923	0.795417
Vanilpyruvic.acid	-0.196537	0.0979922	-0.0246371	0.83724	-0.283223	0.012562	0.0779712	0.49743	0.00216397	0.985198	-0.226143	0.039809	0.090571	0.415471	0.107864	0.331739
SUCCINYLSULFATHIAZOLE	0.153877	0.196863	0.107238	0.369928	0.282249	0.0128825	-0.208021	0.0676132	-0.0702787	0.54633	0.203417	0.0651178	-0.0831706	0.454746	-0.000420895	0.996987
3,4,5-trihydroxy-6-{[5-(4-methoxyphenyl)-3-oxopentyl]oxy}oxane-2-carboxylic.acid	-0.142371	0.232867	-0.133636	0.263088	-0.245665	0.0312745	0.0913382	0.426429	0.00584439	0.960038	-0.227108	0.0389483	0.182962	0.0978037	0.0457649	0.681197
Estrone.glucuronide	-0.17394	0.143942	-0.163388	0.170261	-0.284172	0.0122562	0.105888	0.356175	0.0773423	0.506642	-0.270669	0.0133273	0.148228	0.181111	0.170919	0.122365
Benzyl.b-L-arabinopyranoside	-0.0451116	0.706711	-0.0166286	0.889736	-0.185364	0.106532	0.0370864	0.747179	-0.0191729	0.869424	-0.0418567	0.707129	0.179623	0.10419	0.0375943	0.735796
Ile.Leu.Ile	-0.0499345	0.677005	0.0661956	0.58063	-0.0375576	0.745718	0.143097	0.21136	0.0482363	0.679031	0.0459226	0.680158	0.0477353	0.668259	0.00127451	0.990876
2-Hydroxy-3-O-methylnaltrexone	-0.00259032	0.982771	0.0333759	0.780763	-0.118998	0.30264	0.190484	0.0948233	0.0157262	0.892743	-0.000761169	0.994551	-0.0176746	0.873989	-0.0487456	0.661663
3,4,5-trihydroxy-6-{4-[3-(5-hydroxy-2,2-dimethyl-2H-chromen-6-yl)prop-2-enoyl]phenoxy}oxane-2-carboxylic.acid	-0.0628904	0.599706	0.0956024	0.424379	0.0101936	0.929886	0.175738	0.123799	0.067532	0.562161	-0.0354223	0.750547	-0.0293911	0.791963	-0.0412353	0.711285
7-{3-[(6-carboxy-3,4,5-trihydroxyoxan-2-yl)oxy]-4,5-dihydroxyphenyl}-6,11-dihydroxy-3-methyl-2浣嶉垿?8-dioxatricyclo[7.3.1.0閳?楣块瞾]trideca-1,3,5(13),6,9,11-hexaen-2-ylium	0.116596	0.32938	0.124155	0.298768	0.297013	0.00871256	-0.189268	0.0969904	-0.0608097	0.601793	0.187714	0.0892511	-0.10294	0.354412	0.0505886	0.649695
6-{3,5-dihydroxy-2-[3-(3,4,5-trimethoxyphenyl)propanoyl]phenoxy}-3,4,5-trihydroxyoxane-2-carboxylic.acid	-0.110346	0.356135	-0.0711068	0.552811	-0.128185	0.266562	0.0996031	0.385598	0.0997759	0.391139	-0.044553	0.689201	-0.0319767	0.77413	-0.0823132	0.459426
m-Coumaric.acid	-0.145769	0.221789	-0.0654543	0.584884	-0.272558	0.0164774	0.0870532	0.448535	0.0116249	0.920608	-0.213266	0.0528909	0.135416	0.222231	0.0213415	0.848131
N-Acetylphosphinothricin	-0.018119	0.879923	0.0849173	0.478188	0.0729138	0.52857	0.0823497	0.473516	0.0274572	0.813865	0.0229444	0.836876	-0.251349	0.0218999	-0.233348	0.0337488
1'-Acetoxyeugenol.acetate	-0.275863	0.0190005	-0.128764	0.281046	-0.364637	0.00111266	0.0878599	0.444325	-0.0700493	0.547644	-0.306043	0.00489675	0.108457	0.329073	0.00453491	0.967544
4-Hydroxyphenytoin.glucuronide	0.145774	0.221774	0.120486	0.313385	0.17288	0.132698	-0.12282	0.284051	-0.0726842	0.532647	0.245083	0.0255404	-0.200396	0.0692964	-0.216738	0.0490573
3-Hydroxynevirapine.glucuronide	-0.104321	0.383161	-0.179311	0.13178	-0.19585	0.0878142	0.110295	0.336397	-0.00166363	0.98862	-0.197401	0.0736504	0.23867	0.0297865	0.191126	0.0834824
3,4,5-trihydroxy-6-{[7-hydroxy-4-oxo-2-phenyl-8-(3,4,5-trihydroxyoxan-2-yl)-4H-chromen-5-yl]oxy}oxane-2-carboxylic.acid	0.228612	0.0534146	0.14882	0.212162	0.323508	0.00410545	-0.187294	0.100591	-0.0383288	0.742363	0.268624	0.0140698	-0.106037	0.340039	-0.0182367	0.870016
5,7,8-trihydroxy-2-phenyl-3,4-dihydro-2H-1-benzopyran-4-one	0.303584	0.00953071	-0.0997099	0.404654	0.218751	0.0559596	-0.0294733	0.797832	-0.0444074	0.703273	0.061964	0.577874	0.0507511	0.648644	0.0364881	0.743297
[2-hydroxy-5-(3,5,7-trihydroxy-3,4-dihydro-2H-1-benzopyran-2-yl)phenyl]oxidanesulfonic.acid	0.0971144	0.417055	-0.0681787	0.56932	-0.000360398	0.997518	0.0885062	0.440968	0.0560315	0.630692	-0.110985	0.317856	0.00931189	0.933414	0.0238525	0.830515
Ginkgolide.J	0.0714402	0.550945	-0.0301746	0.801338	0.0288108	0.803569	0.122308	0.286077	0.150487	0.194432	-0.00047876	0.996573	0.164767	0.136613	0.164452	0.137375
Gibberellin.A38.glucosyl.ester	-0.115532	0.333839	0.0046668	0.968965	-0.0327201	0.777562	0.0946064	0.409996	0.0658541	0.571936	-0.108961	0.326813	-0.0329795	0.767244	-0.021214	0.849028
6-(2,4-dihydroxyphenyl)-2-{4-[(E)-2-(2,4-dihydroxyphenyl)ethenyl]-2,6-dihydroxyphenyl}-4-methylcyclohex-3-ene-1-carboxylic.acid	-0.26838	0.0226423	-0.0987305	0.409308	-0.240619	0.0350343	0.175352	0.12464	0.201877	0.0803234	-0.181925	0.0997542	0.219132	0.0465501	0.093124	0.402393
Byssochlamic.acid	-0.261181	0.0266899	0.0320305	0.789392	-0.149037	0.19579	0.0624813	0.586826	-0.0453405	0.697336	0.00530875	0.96201	0.225953	0.0399797	0.18797	0.088808
7-Oxo-11-dodecenoic.acid	-0.227469	0.0546527	-0.195309	0.100151	-0.314057	0.00541063	0.085689	0.455704	-0.0548959	0.637644	-0.191224	0.0833211	-0.145405	0.189657	0.009542	0.931772
Phe.Leu.Ala.Tyr	-0.128888	0.28058	0.0119231	0.920818	-0.132787	0.249631	-0.0225865	0.844389	0.0622077	0.59345	-0.0526635	0.636328	0.204882	0.0631665	0.0595413	0.59286
6-({8,14-dihydroxy-17-methoxy-10-oxo-2-oxatricyclo[13.2.2.1椴?閳︾﹦icosa-1(17),3,5,7(20),15,18-hexaen-4-yl}oxy)-3,4,5-trihydroxyoxane-2-carboxylic.acid	-0.0519997	0.664431	-0.108359	0.364918	-0.180994	0.115193	0.179184	0.116486	0.156209	0.177814	-0.0489775	0.660152	-0.0692218	0.534058	0.0336925	0.762359
Rosoxacin	-0.0848521	0.478528	0.100355	0.401606	-0.00672186	0.953733	0.11745	0.30579	0.115731	0.31947	-0.0420568	0.705793	0.0893974	0.421566	0.0831305	0.454965
Dendrobane.A	-0.0988948	0.408525	0.0487208	0.684437	-0.119016	0.302565	0.0526178	0.647296	-0.0184445	0.874344	-0.0983194	0.376538	0.114284	0.30359	0.0299255	0.788269
6-{4-[5,7-dihydroxy-4-oxo-8-(3,4,5-trihydroxyoxan-2-yl)-4H-chromen-2-yl]phenoxy}-3,4,5-trihydroxyoxane-2-carboxylic.acid	0.145207	0.223598	0.143027	0.230699	0.308654	0.00631123	-0.196895	0.0840215	-0.0568218	0.625872	0.195412	0.0766604	-0.0492953	0.658084	0.0284173	0.798709
Zedoarondiol	-0.0114048	0.92425	-0.0601915	0.615485	-0.0958078	0.407179	0.105558	0.357683	0.0714358	0.539727	-0.106459	0.338111	0.162959	0.141028	0.173929	0.115823
Valenciachrome	0.08979	0.453209	0.273142	0.0202622	0.27885	0.014057	-0.239552	0.0346548	-0.111988	0.335475	0.23934	0.0293166	-0.0819879	0.461208	-0.0217548	0.845226
6-[3,5-dihydroxy-2-(3-methylbut-2-en-1-yl)-4-[3-(2,4,5-trihydroxyphenyl)propanoyl]phenoxy]-3,4,5-trihydroxyoxane-2-carboxylic.acid	-0.069115	0.564016	-0.100407	0.40136	-0.152499	0.185487	0.174648	0.126183	0.17785	0.124281	-0.105966	0.340365	0.132335	0.233026	0.141942	0.200534
Dihydroactinidiolide	-0.153953	0.19664	0.0169254	0.88778	-0.194368	0.0902891	0.160511	0.160371	0.158841	0.170528	-0.194177	0.0785789	0.127087	0.252246	0.0401879	0.718307
Homoanserine	0.216099	0.0682763	0.0204478	0.864628	0.147925	0.199183	0.0295094	0.797589	0.0550147	0.636916	0.138415	0.212061	0.0627638	0.572965	0.00274547	0.980348
Limonene-1,2-epoxide	-0.0475209	0.691814	-0.00705649	0.953088	-0.0673623	0.560502	0.214234	0.0596398	0.1953	0.0908963	-0.0618992	0.578272	0.21775	0.0479843	0.10142	0.361597
6-{[3,4-dihydroxy-5-(hydroxymethyl)-5-{[3,4,5-trihydroxy-6-(hydroxymethyl)oxan-2-yl]oxy}oxolan-2-yl]methoxy}-3,4,5-trihydroxyoxane-2-carboxylic.acid	-0.111256	0.35216	-0.118787	0.320308	-0.162591	0.157711	0.153773	0.178895	0.147657	0.203053	-0.115935	0.296612	-0.00999806	0.92852	0.0690415	0.535126
Pteroic.acid	0.217201	0.0668474	0.129018	0.280092	0.21605	0.0591361	0.00955151	0.933854	0.102399	0.378744	0.146106	0.187509	-0.101078	0.363229	-0.149368	0.177741
Kinetensin.1-3	0.00501529	0.966649	0.0433638	0.717588	-0.0364596	0.752911	-0.0466974	0.684755	-0.0904271	0.437245	0.0780491	0.483085	-0.253582	0.0207143	-0.143747	0.194808
Lucidenic.acid.F	-0.25722	0.0291665	-0.0686918	0.56641	-0.195711	0.0880439	0.252633	0.0256477	0.177619	0.12478	-0.180246	0.102974	-0.0379908	0.733113	0.0557428	0.616703
3,4,5-trihydroxy-6-{3-[2-(3-hydroxyphenyl)ethyl]-5-methoxyphenoxy}oxane-2-carboxylic.acid	0.176413	0.138241	0.255629	0.0302145	0.295142	0.00916531	-0.154485	0.176867	-0.0957596	0.410581	0.444929	2.50514e-05	-0.108927	0.326964	-0.264428	0.0157057
b-Dihydrotetrabenazine	-0.0575991	0.630808	-0.0248921	0.835579	-0.108308	0.348443	0.0717706	0.532343	0.10882	0.34941	-0.0709286	0.523999	0.0186301	0.867237	0.00547942	0.960789
Melledonol	0.167102	0.160622	-0.0185575	0.87704	0.0398417	0.730825	0.12682	0.268536	0.134273	0.247514	0.0216934	0.845657	0.173155	0.117479	0.100044	0.368185
(6-carboxy-3,4,5-trihydroxyoxan-2-yl)[4-(2H-chromen-2-ylidene)cyclohexa-2,5-dien-1-ylidene]oxidanium	0.218185	0.0655912	0.193696	0.103042	0.289232	0.0107332	-0.00334599	0.976806	0.130104	0.262631	0.31868	0.00332209	-0.0525368	0.637141	0.0217083	0.845553
Isohelenol	-0.0995503	0.40541	0.105562	0.377496	0.05024	0.664348	-0.0182655	0.873885	-0.162672	0.160317	0.0538254	0.628892	-0.0652044	0.558107	0.000368795	0.99736
14-Dihydroxycornestin	-0.0252591	0.833189	-0.288106	0.0141216	-0.0731503	0.52723	0.0463259	0.687132	-0.0909072	0.434805	-0.10591	0.340622	0.0100626	0.92806	0.0736676	0.508057
5,7-dihydroxy-2-(4-hydroxy-3-methoxyphenyl)-8-(3,4,5-trihydroxyoxan-2-yl)-4H-chromen-4-one	0.0390248	0.744829	-0.118344	0.322127	-0.00861688	0.94071	-0.103364	0.367823	-0.0860992	0.459585	0.00392332	0.971919	-0.0716646	0.519691	-0.181109	0.101308
Dioscoretine	0.0446626	0.7095	-0.0980008	0.412795	-0.0596712	0.606198	0.151867	0.184405	0.00351941	0.975929	-0.100918	0.363992	0.0305908	0.783675	0.118951	0.284139
NSC.210902	-0.151734	0.203246	-0.142542	0.2323	-0.200336	0.0806468	0.0773458	0.500897	0.0695491	0.550514	-0.10156	0.360933	0.0887504	0.424947	-0.0187266	0.866556
ACRL.Toxin.II	-0.154171	0.196	-0.0901403	0.451441	-0.151557	0.188251	-0.0113378	0.92152	-0.0213548	0.854718	-0.145414	0.18963	0.0295506	0.79086	0.0794835	0.475055
6-({8,8-dimethyl-2-oxo-4-phenyl-2H,8H-pyrano[2,3-f]chromen-5-yl}oxy)-3,4,5-trihydroxyoxane-2-carboxylic.acid	0.0459584	0.701462	-0.0824866	0.490919	-0.0347924	0.763872	0.167496	0.142709	0.125225	0.281104	0.0860832	0.439049	0.00482682	0.965456	0.0676879	0.543179
(鍗?-Enterolactone	-0.020257	0.865879	0.0739668	0.536911	-0.0125847	0.913498	0.253515	0.0251197	0.294784	0.00973801	-0.0911718	0.412372	-0.0256767	0.817769	-0.0723838	0.515498
1-Octen-3-yl.primeveroside	-0.224806	0.0576253	-0.1927	0.10486	-0.216111	0.0590629	-0.00381642	0.973546	-0.0153534	0.895271	-0.0857383	0.440892	0.0687703	0.536735	-0.0480207	0.666393
Cucurbic.acid	-0.207935	0.0796504	0.0588621	0.623323	-0.148046	0.198811	0.080283	0.484726	0.0589688	0.612858	-0.118622	0.285483	0.162565	0.142005	0.0716006	0.520065
Ala.Ile.Leu	-0.0853659	0.475859	-0.154176	0.195984	-0.230179	0.0440199	0.0218172	0.849626	-0.0374514	0.748063	-0.173324	0.117115	0.0435497	0.695853	0.0409103	0.713461
3-bromohexadecanoic.acid	-0.0495876	0.679126	-0.358498	0.0019868	-0.181865	0.113423	0.0312058	0.786223	-0.0901498	0.438658	-0.27483	0.0119211	-0.0290289	0.794471	0.0295749	0.790692
Cortolone-3-glucuronide	-0.00177337	0.988204	0.0664761	0.579024	0.0334669	0.772621	0.0613066	0.593891	0.150337	0.194883	-0.00365714	0.973824	-0.00600819	0.957009	-0.0590338	0.596022
MYCOPHENOLIC.ACID	0.0307151	0.797854	-0.0346684	0.772498	-0.0361637	0.754853	-0.0160507	0.889074	0.00515941	0.964718	-0.11732	0.290839	0.26555	0.0152527	0.229728	0.0366888
(鍗?-Conen	0.120768	0.312246	0.0719509	0.548094	0.162963	0.156748	0.0494301	0.667363	0.0929354	0.424583	0.0747889	0.501604	0.00795189	0.943121	0.00567402	0.959398
5-(3',5'-Dihydroxyphenyl)-gamma-valerolactone-O-glucuronide-O-methyl	0.0442488	0.712073	0.0582176	0.627137	0.0121817	0.916257	0.0712616	0.535262	0.0388627	0.738902	0.166077	0.133476	0.053764	0.629285	-0.122392	0.270338
Mycophenolic.acid.O-acyl-glucuronide	0.130996	0.272719	-0.0732834	0.54069	-0.000484915	0.99666	0.138475	0.226636	0.156318	0.177507	0.0945364	0.395263	0.182195	0.0992428	0.162898	0.141179
Fluoxetine.glucuronide	0.0982674	0.411519	0.12051	0.31329	0.178991	0.119338	0.0641507	0.57685	0.12632	0.276886	0.0718887	0.518382	-0.240703	0.0283806	-0.151892	0.170443
2-Hydroxyacorenone	-0.260192	0.027291	0.0828727	0.488885	-0.237761	0.0373262	0.0106618	0.926186	-0.107489	0.355375	-0.121212	0.275021	0.0787044	0.479408	0.163589	0.139478
Asp.Gln.Gly	-0.268692	0.0224797	-0.229233	0.052752	-0.336818	0.00274206	0.0868157	0.449778	-0.024264	0.835187	-0.30129	0.00564216	-0.00999935	0.92851	-0.0246481	0.82495
(6-carboxy-3,4,5-trihydroxyoxan-2-yl)[3,5,6-trihydroxy-2-(3-hydroxyphenyl)-7H-chromen-7-ylidene]oxidanium	0.116905	0.328091	0.0612214	0.609443	0.237724	0.0373568	-0.177188	0.120679	-0.00442013	0.969771	0.158264	0.153002	-0.0232461	0.834762	0.0588258	0.59732
2-hydroxydesipramine	-0.00863684	0.942598	-0.0845838	0.479925	-0.0332517	0.774044	0.0914628	0.425795	0.170788	0.140191	-0.130219	0.240649	0.165626	0.134549	0.133905	0.22748
Achillicin	-0.0492259	0.681341	-0.0333114	0.781176	-0.0750741	0.516394	0.135169	0.238028	0.115419	0.320785	-0.0249889	0.822569	0.193073	0.0803267	0.157154	0.155939
6-[4-(2-carboxy-2-hydroxyethyl)-2-(3-methylbut-2-en-1-yl)phenoxy]-3,4,5-trihydroxyoxane-2-carboxylic.acid	-0.24043	0.0419152	-0.103565	0.386638	-0.307158	0.00658292	0.0625354	0.586501	0.0217954	0.851754	-0.228285	0.0379188	0.0243502	0.827033	-0.149728	0.176687
alpha-curcumene	0.12946	0.278433	-0.0299482	0.802798	0.00322403	0.977799	0.100915	0.379341	0.0973982	0.402582	-0.0587803	0.597604	0.179417	0.104594	0.209164	0.0577327
2-(4-Allyl-2-methoxyphenoxy)-1-(4-hydroxy-3-methoxyphenyl)-1-propanol	-0.286895	0.0145505	-0.00903195	0.939977	-0.2383	0.0368846	-0.11294	0.324864	-0.201921	0.0802561	-0.0243437	0.827078	-0.0227429	0.838289	0.00423463	0.969692
Dehydrovomifoliol	-0.101292	0.397202	0.0104406	0.930637	-0.125006	0.278704	-0.0482191	0.675049	-0.147261	0.20428	-0.0602467	0.588479	0.0664158	0.550801	0.131114	0.237405
4b-Hydroxystanozolol	0.223363	0.0592913	0.192685	0.104888	0.274485	0.0157009	-0.162982	0.153947	-0.0414628	0.72212	0.295828	0.00662132	-0.17169	0.120664	-0.154332	0.1636
7-hydroxy-6-(3-oxobut-1-en-1-yl)-2H-chromen-2-one	-0.00468757	0.968827	0.261201	0.0266779	0.203081	0.0764952	-0.0681014	0.55356	0.0163322	0.888636	0.300625	0.00575405	-0.247711	0.0239556	-0.224817	0.041017
Marminal	0.0416379	0.728384	-0.146625	0.219058	0.043231	0.70891	-0.0275666	0.810659	-0.054054	0.642819	-0.0764596	0.492068	0.0338857	0.761037	0.0760919	0.494159
5-O-Methylvisamminol	-0.00354391	0.97643	-0.20949	0.0773749	0.005987	0.958786	-0.0260369	0.820986	-0.114237	0.3258	-0.148112	0.181457	-0.0145225	0.896324	0.0444669	0.689771
6-{[3,7-dihydroxy-2-(3-methoxyphenyl)-8aH-chromen-5-yl]oxy}-3,4,5-trihydroxyoxane-2-carboxylic.acid	-0.0564444	0.637683	-0.289509	0.0136387	-0.253038	0.0263948	0.0968895	0.398738	0.00391265	0.97324	-0.304828	0.00507846	0.232536	0.0343904	0.150708	0.173837
Ile.Val.Gln.Leu	0.192179	0.10582	0.132583	0.266902	0.164159	0.153688	-0.0859059	0.454559	0.103617	0.373068	0.195355	0.0767477	-0.0122983	0.912133	-0.0501441	0.652573
Neryl.glucoside	-0.170813	0.151402	-0.164044	0.168528	-0.137925	0.231612	0.103182	0.368667	0.0395675	0.73434	-0.177828	0.107755	0.0213601	0.848	0.0725164	0.514727
4,8,9-trihydroxy-17-methoxy-2-oxatricyclo[13.2.2.1椴?閳︾﹦icosa-1(17),3,5,7(20),15,18-hexaen-10-one	0.163841	0.169063	0.116022	0.331782	0.159196	0.166686	-0.165092	0.148613	-0.0889035	0.445039	0.232005	0.0348153	-0.0533035	0.632228	0.00366367	0.973777
20-HETE.ethanolamide	-0.0190931	0.87352	0.0870011	0.467417	-0.0237254	0.837718	-0.330302	0.00314277	-0.383358	0.000630274	0.0497678	0.655015	0.0722792	0.516107	0.141096	0.203256
3,4,5-trihydroxy-6-{3-[(1E)-3-hydroxybut-1-en-1-yl]phenoxy}oxane-2-carboxylic.acid	0.0520102	0.664367	-0.0538266	0.653384	0.119878	0.299051	-0.07509	0.513503	-0.0865211	0.45738	0.0499808	0.653632	0.0831995	0.454589	0.16354	0.139599
Unknown.370	0.0911584	0.446326	0.134834	0.258792	0.124072	0.282338	-0.134461	0.240517	-0.0518099	0.656695	0.044685	0.688327	-0.0317655	0.775582	-0.0301242	0.786896
2-Oxoticlopidine	0.188544	0.112714	0.22367	0.0589328	0.333695	0.00301919	-0.131333	0.251735	-0.00926233	0.936706	0.307895	0.00463079	-0.207389	0.0599372	-0.100694	0.365064
Tranilast	0.0869897	0.467475	0.232125	0.0497551	0.204669	0.0741731	-0.0530358	0.644683	0.0374757	0.747904	0.134144	0.226644	-0.22611	0.0398384	-0.132245	0.233346
2,3-Dihydro-4-(4-methoxyphenyl)-1H-phenalene-1,2,3-triol	0.0519141	0.664951	0.10889	0.362558	0.171045	0.136923	-0.166419	0.145332	-0.160987	0.16475	0.143777	0.194717	-0.171338	0.121438	-0.124207	0.263245
Dihydrozeatin-O-glucoside	0.126654	0.28907	0.139135	0.243769	0.156864	0.173068	-0.0612794	0.594055	-0.0131837	0.910004	0.129763	0.242316	0.0317255	0.775858	0.0277441	0.80338
6-{[10-(but-3-enoyl)-3-hydroxy-2,2-dimethyl-8-oxo-6-propyl-2H,3H,4H,8H-pyrano[3,2-g]chromen-5-yl]oxy}-3,4,5-trihydroxyoxane-2-carboxylic.acid	0.190493	0.108976	0.206104	0.0823962	0.2901	0.0104891	-0.138552	0.226375	-0.125011	0.281933	0.253984	0.0205069	-0.239477	0.0292212	-0.12435	0.262692
(-)-Arctigenin	0.0530448	0.658103	-0.14166	0.235233	-0.0634326	0.583646	0.116993	0.307691	0.105569	0.36408	-0.117845	0.288671	-0.0623379	0.575577	0.00425154	0.969571
Schidigeragenin.B	-0.104983	0.380134	-0.134392	0.260374	-0.0804033	0.486979	0.0547033	0.634301	0.0671508	0.564374	-0.194091	0.0787141	0.204178	0.0640981	0.189953	0.0854306
4-Hydroxymandelic.acid	0.185685	0.118375	0.229328	0.052652	0.234616	0.0399915	-0.12547	0.273707	-0.0491772	0.673122	0.250606	0.022307	-0.38706	0.000300598	-0.276157	0.0115009
16a-Hydroxydydrogesterone	0.0945054	0.429738	0.150897	0.205779	0.18974	0.0983764	-0.0567406	0.621711	-0.0625551	0.591384	0.178799	0.105814	0.150265	0.175121	0.235233	0.0322974
Tetrahydrocortisone	0.117076	0.327379	0.146506	0.219438	0.213665	0.0620628	-0.04485	0.696606	-0.0279723	0.810437	0.211254	0.0552219	0.163243	0.140328	0.234666	0.0327285
Pseudoyohimbine	0.346333	0.00288136	0.305364	0.00909727	0.396613	0.00035565	-0.0972329	0.397061	0.0228032	0.844983	0.311491	0.0041509	0.0091161	0.934811	-0.105661	0.341767
Citalopram	-0.112287	0.347685	-0.100929	0.398903	-0.167427	0.145551	0.0970913	0.397752	0.0920278	0.429141	-0.172771	0.118307	0.175525	0.112466	0.153089	0.167059
N-oxide.gliclazide	-0.0580367	0.62821	-0.0465042	0.698086	-0.0303745	0.793139	0.0414667	0.718499	0.0127854	0.912712	0.138061	0.213246	-0.149825	0.176403	-0.0775718	0.485774
Anastatin.A	-0.0636644	0.595214	-0.0611151	0.610065	-0.0382112	0.741447	0.220831	0.052029	0.235296	0.0407476	-0.10699	0.335693	0.0352059	0.752022	-0.0116793	0.91654
S-Adenosyl-L-Methionine	0.268586	0.0225347	0.231877	0.0500068	0.324032	0.00404207	-0.174478	0.126558	-0.110632	0.341398	0.306429	0.00484024	-0.168045	0.128871	-0.0986329	0.375011
N-Monodesmethyldiltiazem	0.198541	0.0945481	-0.034571	0.773119	0.117436	0.309073	-0.108237	0.345544	-0.0340766	0.770108	0.124851	0.260755	-0.153074	0.167101	-0.124594	0.261747
Acuminoside	-0.0580945	0.627867	-0.0726113	0.544419	-0.165314	0.150773	-0.0408318	0.722632	-0.0715032	0.539343	-0.108508	0.328843	-0.100746	0.364814	-0.0428328	0.70062
(+)-Prosopinine	-0.151659	0.203472	0.0770552	0.519997	-0.108092	0.349408	0.0321297	0.780051	0.0150232	0.897511	-0.158913	0.151304	-0.0986428	0.374963	-0.131728	0.235195
N-desmethylalmotriptan	0.146084	0.220783	0.136317	0.253543	0.165016	0.151522	-0.0980761	0.39296	0.0669888	0.565317	0.270611	0.0133481	-0.172001	0.119982	-0.117647	0.28949
5-Methoxytryptophol	0.155198	0.193002	0.208839	0.0783204	0.269208	0.0179067	-0.132266	0.248352	-0.0333702	0.774746	0.23453	0.032832	-0.212654	0.0535907	-0.093829	0.398824
Armillane	-0.00259796	0.98272	-0.176525	0.137989	-0.142604	0.216009	0.042631	0.710938	-0.0133644	0.908776	-0.157922	0.153903	0.171242	0.12165	0.178859	0.105696
Persicachrome	0.162933	0.171472	0.042023	0.72597	0.0836027	0.469755	0.000428929	0.997026	0.0966811	0.406072	0.119323	0.282626	0.229267	0.0370779	-0.107802	0.332017
6'-Hydroxy-O-desmethylangolensin	-0.102029	0.393759	0.041641	0.728364	-0.117465	0.308953	0.160424	0.1606	0.0771974	0.507441	-0.0954939	0.390472	0.114886	0.301037	-0.0545927	0.624002
18R-HEPE	-0.0584585	0.625711	0.0512606	0.668921	0.0022741	0.98434	-0.0755815	0.510742	-0.0767331	0.510005	0.0200752	0.857044	0.080988	0.46671	0.0150809	0.892361
Descladinose.roxithromycin	0.251275	0.0332451	0.169547	0.154503	0.277137	0.0146834	-0.0848361	0.460218	0.0380559	0.744134	0.309461	0.004416	-0.106383	0.338459	-0.176726	0.10999
Zeranol	-0.101393	0.396728	-0.164472	0.167405	-0.131065	0.255877	0.0435495	0.704993	-0.0517991	0.656761	-0.180778	0.101945	-0.0635111	0.568396	0.000515788	0.996308
AMP-Deoxynojirimycin	0.0200214	0.867425	0.0773799	0.518235	0.0399081	0.730394	-0.00359883	0.975053	-0.0501019	0.667334	0.020332	0.855235	0.0608508	0.584738	-0.106695	0.337034
Isokobusone	-0.174764	0.142024	-0.13362	0.263145	-0.232965	0.041453	0.0727277	0.526876	0.0049395	0.966221	-0.192761	0.0808245	-0.0566803	0.61078	0.0540764	0.627291
Ethyl.7-epi-12-hydroxyjasmonate.glucoside	-0.158391	0.183888	-0.246742	0.0366663	-0.263062	0.0208066	0.0454694	0.692625	-0.0268349	0.81801	-0.212186	0.0541318	-0.0810187	0.46654	0.0639428	0.565765
(3a,5b,7a,12a)-24-[(carboxymethyl)amino]-1,12-dihydroxy-24-oxocholan-3-yl-b-D-Glucopyranosiduronic.acid	-0.217998	0.0658277	-0.0300285	0.80228	-0.179745	0.117765	-0.0517956	0.652448	-0.00637284	0.956428	-0.0455377	0.682695	-0.0231543	0.835405	-0.118305	0.286779
Cinncassiol.C2	-0.0468038	0.696235	0.234354	0.0475416	0.0543649	0.638644	0.037545	0.74416	-0.0549631	0.637232	0.124779	0.261034	0.0693178	0.53349	-0.148873	0.1792
Porson	-0.0483204	0.686895	0.21975	0.0636327	0.0338561	0.770049	0.0295662	0.797208	-0.0205396	0.860206	-0.010216	0.926966	-0.0763972	0.492423	-0.310532	0.00427431
Ramiprilat.diketopiperazine	-0.0746651	0.533063	0.0274981	0.818644	-0.0218721	0.850242	-0.0498736	0.664557	-0.0634945	0.585816	-0.0423395	0.703907	0.0953238	0.39132	0.324584	0.00275566
Lacto-N-triaose	0.160637	0.177668	0.0828919	0.488784	0.139441	0.226474	0.0492816	0.668304	0.160501	0.166046	0.0754303	0.497932	-0.136657	0.217981	-0.0927821	0.40413
2,6.Dimethylheptanoyl.carnitine	-0.0233767	0.845461	-0.0308196	0.797181	-0.0903843	0.434362	-0.133459	0.244074	-0.1259	0.278497	-0.0655277	0.556153	0.105077	0.344454	0.153812	0.16504
7,8-Dehydro-beta-micropteroxanthin	-0.355236	0.0021982	-0.308426	0.00839207	-0.434292	7.93746e-05	0.0905064	0.43067	0.0171492	0.883104	-0.390955	0.000257848	0.234357	0.0329652	0.218916	0.0467714
4,5-Dihydroniveusin.A	0.171418	0.149938	0.102801	0.390168	0.218637	0.0560903	0.07842	0.49495	0.158526	0.171387	0.14537	0.189763	0.0666782	0.549225	-0.0857894	0.440619
S-(3-Methylbutanoyl)-dihydrolipoamide-E	-0.208183	0.0792843	-0.0674192	0.57364	-0.21206	0.0640972	0.105305	0.358844	0.081842	0.482157	-0.172615	0.118644	0.0840275	0.450097	0.0173269	0.876448
Ceanothine.E	0.153018	0.199405	0.151717	0.203298	0.29435	0.00936319	0.0420923	0.714432	0.0916359	0.431117	0.287046	0.00851157	-0.315773	0.00363754	-0.0765032	0.491821
Cysteinyl-Tryptophan	0.240287	0.0420417	0.130088	0.276086	0.290327	0.0104262	0.127759	0.264979	0.125574	0.279756	0.286458	0.0086537	-0.0840696	0.449869	-0.161907	0.143648
3,4,5-trihydroxy-6-{[2-(4-hydroxyphenyl)-8-methoxy-4-oxo-3,4-dihydro-2H-1-benzopyran-7-yl]oxy}oxane-2-carboxylic.acid	0.246948	0.036505	0.0919193	0.442524	0.29216	0.00992933	0.192596	0.0911507	0.216477	0.060345	0.137439	0.215336	0.0476114	0.66907	0.0625124	0.574506
6-{[5,7-dihydroxy-2-(3-hydroxy-2,2-dimethyl-3,4-dihydro-2H-1-benzopyran-6-yl)-4-oxo-4H-chromen-3-yl]oxy}-3,4,5-trihydroxyoxane-2-carboxylic.acid	0.161067	0.176495	0.0311765	0.794883	0.0741066	0.521829	0.258462	0.0223248	0.218939	0.0574121	0.0354917	0.750074	0.0767894	0.490197	0.0126952	0.90931
(6-carboxy-3,4,5-trihydroxyoxan-2-yl)[2-(3,4-dihydroxyphenyl)-3,5-dihydroxy-7H-chromen-7-ylidene]oxidanium	0.155516	0.192079	-0.103823	0.385451	0.17666	0.124306	-0.0501777	0.662636	0.0615249	0.597518	0.0245765	0.82545	0.0715621	0.520289	0.106069	0.339893
Asteltoxin	0.0988902	0.408547	0.0323277	0.787484	0.0905885	0.433321	-0.115888	0.312313	-0.180014	0.119694	0.0333632	0.764614	-0.179326	0.104773	-0.0911057	0.412712
6-{3,5-dihydroxy-2-[3,4,5-trihydroxy-6-(hydroxymethyl)oxan-2-yl]phenoxy}-3,4,5-trihydroxyoxane-2-carboxylic.acid	0.0933719	0.435316	0.1014	0.396697	0.256749	0.0241938	-0.184094	0.106648	0.00204955	0.985981	0.159793	0.149022	-0.0598848	0.590725	0.0104151	0.925546
Dehydrogenated.ticlopidine	0.132907	0.265725	0.10664	0.372619	0.290688	0.0103268	-0.195691	0.0859731	-0.027557	0.8132	0.21015	0.0565364	-0.0368233	0.741022	-0.00521869	0.962654
Glycocholic.acid	-0.0938593	0.432912	0.246766	0.0366479	0.0499599	0.666108	0.00465422	0.967741	-0.0535736	0.645779	0.181728	0.100128	-0.0694929	0.532454	-0.0903958	0.416378
5,6-dihydroxy-2-[hydroxy(3,4,5-trihydroxyoxan-2-yl)methyl]-4-[(2E)-3-(4-hydroxyphenyl)prop-2-enoyl]-6-[3,4,5-trihydroxy-6-(hydroxymethyl)oxan-2-yl]cyclohex-4-ene-1,3-dione	-0.0273179	0.819813	0.296888	0.0113262	0.125894	0.275276	-0.103683	0.366336	-0.049832	0.669022	0.240934	0.0282242	-0.0836719	0.452023	-0.160249	0.147851
9-HOTE	-0.10332	0.387771	-0.258569	0.0283018	-0.226393	0.0477167	0.074241	0.518289	-0.0357264	0.759307	-0.270075	0.0135395	-0.0202049	0.85613	0.0468114	0.674314
Coriandrone.B	-0.0890271	0.457072	-0.200202	0.091766	-0.0638897	0.580932	0.00561881	0.96106	-0.113782	0.32774	-0.152114	0.169812	-0.0246287	0.825086	0.0495741	0.656272
(+-)-Decanoylcarnitine	-0.0277078	0.817285	0.0306756	0.798108	-0.0201745	0.861745	-0.00418727	0.970976	-0.000641194	0.995614	0.00606553	0.956599	0.186033	0.0922062	0.188348	0.0881562
6-{5-[5,7-dihydroxy-6-(3-methylbut-2-en-1-yl)-4-oxo-3,4-dihydro-2H-1-benzopyran-2-yl]-2,4-dihydroxyphenoxy}-3,4,5-trihydroxyoxane-2-carboxylic.acid	0.220025	0.0632935	0.0936969	0.433713	0.225575	0.0485478	0.130805	0.253662	0.126675	0.275527	0.224376	0.0414262	-0.19888	0.0714737	-0.175792	0.111911
3-(3,4-dihydroxyphenyl)-N-(3-oxopropyl)propanimidic.acid	-0.00944228	0.937255	0.0585265	0.625308	-0.0464432	0.688355	0.089465	0.436015	0.0515574	0.658263	-0.0715591	0.520307	0.178665	0.10608	-0.0618603	0.578512
Confertifoline	0.00354414	0.976429	-0.0168698	0.888147	-0.0927348	0.422457	-0.0535219	0.641649	-0.0762871	0.512475	-0.0620241	0.577505	0.211034	0.0554824	0.273606	0.0123209
Glu.Leu.His	0.166215	0.162887	0.206472	0.0818392	0.169295	0.141046	0.094084	0.412597	0.147685	0.202968	0.22201	0.0436761	-0.304227	0.00517053	-0.276896	0.0112723
6-Ketoestriol	-0.0145008	0.903773	-0.0331668	0.782103	-0.109858	0.341544	0.0270274	0.814295	0.0676829	0.561285	-0.147184	0.184237	0.0408802	0.713663	-0.0899848	0.418509
Thromboxane.B3	0.258082	0.0286118	0.00542642	0.963917	0.218026	0.0567974	-0.0655133	0.568767	0.0349032	0.76469	0.097845	0.378856	-0.139864	0.207272	-0.174015	0.11564
Artemin	0.0142245	0.905598	0.106871	0.371577	0.0222127	0.847937	-0.129329	0.259106	-0.0434703	0.709252	0.0316803	0.776169	0.221024	0.0446442	0.182118	0.099388
Norhydromorphone	-0.177098	0.136692	0.038379	0.748911	-0.0992127	0.390633	-0.211799	0.0626687	-0.235168	0.0408599	0.0729247	0.512356	0.060637	0.586061	-0.0157574	0.887563
4-Hydroxyandrostenedione.glucuronide	-0.101251	0.397393	-0.240071	0.0422321	-0.219291	0.0553408	0.137917	0.228531	0.111361	0.338204	-0.260336	0.0174566	0.292072	0.0073791	0.194365	0.0782844
Adenosine.phosphosulfate	0.154779	0.194219	0.174465	0.142719	0.198936	0.0828322	0.0993266	0.386925	0.134121	0.248055	0.180922	0.101668	-0.20122	0.068136	-0.110307	0.32084
3,7-Dimethyl-2E,6-octadienyl.acetate	-0.0176338	0.883116	0.0837923	0.484058	0.0349284	0.762977	-0.0441929	0.700839	-0.0751166	0.518985	0.0735196	0.508912	0.0555057	0.618205	0.149547	0.177216
3-alpha-Androstanediol.glucuronide	-0.310007	0.00804698	-0.0974615	0.415383	-0.305128	0.00696813	-0.0374341	0.744889	0.0234354	0.84074	-0.164709	0.136751	0.108275	0.329885	0.0182667	0.869804
Losartan.N2-glucuronide	0.0187802	0.875576	-0.0891469	0.456464	-0.000660673	0.99545	-0.0248504	0.829017	0.0318927	0.784472	-0.0834188	0.453397	0.261629	0.0168858	0.05542	0.618748
Curdione	-0.0988688	0.408649	-0.120964	0.311455	-0.15757	0.171117	-0.0318093	0.78219	-0.0392512	0.736387	-0.181588	0.100395	0.133086	0.230362	0.279269	0.0105652
SCLAREOLIDE	-0.125716	0.292685	-0.208759	0.0784372	-0.198065	0.0842144	0.0732359	0.523984	-0.00312809	0.978605	-0.187346	0.0898915	0.0245608	0.82556	0.149771	0.176562
Germacrenone	0.0161083	0.893165	0.0116193	0.922829	-0.0714287	0.537022	0.0547444	0.634045	0.0724498	0.533973	-0.00486484	0.965184	0.155822	0.15952	0.064385	0.563075
16-Hydroxy-10-oxohexadecanoic.acid	-0.16313	0.170947	-0.234545	0.0473556	-0.248729	0.029162	0.108042	0.346421	0.0471605	0.685811	-0.22544	0.0404456	-0.00107515	0.992303	0.0777584	0.484722
Bilirubin	0.173221	0.145633	0.223006	0.059709	0.254838	0.0253071	-0.129355	0.259008	-0.000294159	0.997988	0.312136	0.00406965	-0.191578	0.0827411	-0.135999	0.220228
Janthitrem.B	-0.274581	0.0195864	0.0366882	0.759632	-0.231972	0.042353	-0.0885038	0.44098	-0.0611241	0.599912	-0.0437769	0.694344	-0.0245261	0.825803	0.00052718	0.996226
ROXITHROMYCIN	0.132291	0.267966	0.162924	0.171495	0.203342	0.0761102	-0.170605	0.135335	-0.136633	0.239226	0.284445	0.00915548	-0.126735	0.253574	-0.0473183	0.670989
All-trans-13,14-dihydroretinol	0.113717	0.341542	-0.0344212	0.774076	0.0613157	0.596291	0.131443	0.251332	0.181808	0.115991	-0.0047335	0.966124	0.241021	0.0281655	0.0506848	0.649073
Codeine-6-glucuronide	0.0777003	0.516499	-0.246308	0.0370093	-0.0802809	0.487644	0.0534044	0.642381	-0.00660676	0.95483	-0.253847	0.0205772	0.371263	0.000549391	0.352682	0.00107507
Maprotiline	-0.0930005	0.437153	-0.0533776	0.656092	-0.111914	0.332534	-0.0338365	0.768685	-0.127732	0.271506	-0.125877	0.256828	-0.0236141	0.832184	0.0480599	0.666137
rac-4-Hydroxy-4-O-(beta-D-glucuronide)-all-trans-retinyl.acetate	0.230742	0.0511705	-0.103521	0.386841	0.135193	0.241075	0.113138	0.32401	0.101041	0.38513	-0.0322963	0.771934	0.255877	0.0195534	0.276298	0.0114568
24,25-Dihydroxyvitamin.D	0.141975	0.234182	0.0495607	0.679291	0.0527777	0.648487	-0.252821	0.0255344	-0.252226	0.0279429	0.143916	0.194278	-0.00845239	0.939548	-0.0498941	0.654195
hydroxychlorpromazine	0.193728	0.102984	0.175904	0.139401	0.302235	0.00755101	0.0664809	0.563058	0.0726527	0.532825	0.157694	0.154505	-0.215787	0.0500837	-0.153489	0.16594
Ophthalmic.acid	0.175162	0.141104	0.228786	0.0532283	0.327344	0.00366113	-0.0255791	0.824082	-0.032045	0.783468	0.340519	0.00163307	-0.146366	0.186714	-0.117458	0.29027
L-Urobilin	0.180478	0.129244	0.154428	0.195246	0.194893	0.0894064	-0.132781	0.2465	-0.0241346	0.836054	0.159757	0.149114	-0.269001	0.0139301	-0.165485	0.134887
gamma-L-Glutamyl-L-methionine.sulfoxide	-0.0816325	0.495434	-0.00561656	0.962653	-0.0237163	0.837779	-0.0486607	0.672242	-0.121357	0.296349	-0.0446294	0.688695	0.142986	0.19721	0.162841	0.141322
N-Butylscopolamine.metabolite	-0.111961	0.349097	-0.0166707	0.889459	-0.105511	0.361104	0.183605	0.107598	0.151873	0.190308	-0.108827	0.327415	0.138421	0.212043	-0.0201798	0.856307
Hawkinsin	0.0529566	0.658636	0.0485017	0.685782	0.0384878	0.739642	0.140725	0.219106	0.172925	0.135222	0.077955	0.483615	0.0596834	0.591977	-0.038326	0.730848
Imidazoleacetic.acid.ribotide	0.162	0.17397	0.138018	0.247612	0.298987	0.00825626	0.0563558	0.624081	0.164191	0.156395	0.157329	0.155474	-0.148101	0.18149	-0.0650358	0.559128
6-(1-hydroxy-2-methylbut-3-en-2-yl)-2-(2-hydroxypropan-2-yl)-2H,3H,7H-furo[3,2-g]chromen-7-one	0.0513066	0.668641	-0.169937	0.153542	-0.0225846	0.845423	-0.037095	0.747123	-0.0326305	0.779611	-0.0705184	0.526407	-0.126186	0.255654	-0.155111	0.161457
Prostaglandin.D3	-0.0979603	0.412989	-0.00738813	0.950886	-0.110402	0.339148	0.00429615	0.970222	-0.0667962	0.566438	-0.0459631	0.679891	0.0581222	0.60172	0.1593	0.150298
4,8.Dimethylnonanoyl.carnitine	-0.00748295	0.950257	0.0292184	0.80751	-0.0250738	0.828632	-0.11599	0.311885	-0.170578	0.140686	0.0474564	0.670085	0.135239	0.222842	0.177637	0.108139
2-(diethylamino)-4'-hydroxy-Propiophenone	-0.0598281	0.617624	-0.0668	0.577172	0.048394	0.67598	0.152001	0.184014	0.140388	0.226435	-0.0654221	0.556791	0.139137	0.209665	0.0783492	0.4814
Psoralenol	-0.014674	0.902629	0.0773207	0.518556	-0.00911485	0.93729	0.0482288	0.674988	0.0448599	0.700391	-0.00657147	0.952983	-0.0822189	0.459942	-0.107818	0.331946
(S)-a-Amino-2,5-dihydro-5-oxo-4-isoxazolepropanoic.acid.N2-glucoside	0.132399	0.267573	-0.0603662	0.614458	0.0813591	0.481798	0.0168812	0.883373	-0.0114913	0.921518	0.00580087	0.958491	-0.0719714	0.5179	-0.0510264	0.646865
Acetylsalvipisone	0.137527	0.249314	0.0753909	0.529078	0.114321	0.322171	0.0279752	0.807906	0.0782466	0.50167	0.0463074	0.677625	0.229154	0.0371742	0.255274	0.0198528
Oxaprozin	0.00533357	0.964534	0.0132883	0.911786	-0.0672413	0.561209	0.0168188	0.883802	0.00331841	0.977303	-0.0855167	0.442078	0.085895	0.440054	-0.030653	0.783246
Bakkenolide.C	-0.0870655	0.467086	-0.0621336	0.604113	-0.0795071	0.491862	-0.0305272	0.790765	-0.0643818	0.580579	-0.0383313	0.730812	0.184346	0.0952495	0.164966	0.136131
9Z-Dodecen-7-ynyl.acetate	-0.147748	0.215511	-0.134981	0.258269	-0.171542	0.135769	0.093291	0.416565	-0.00458483	0.968645	-0.17882	0.105773	0.178334	0.10674	0.231611	0.035134
Lucidone.C	0.00631429	0.958018	-0.024246	0.839789	0.0612274	0.596821	-0.100745	0.380147	-0.174025	0.132717	0.0431799	0.69831	0.173939	0.115802	0.292246	0.00734235
3-hydroxy-6-[(E)-2-methoxyethenyl]-7-methyl-2H-chromen-2-one	0.100254	0.402081	0.00260937	0.982644	0.0112975	0.922316	0.207691	0.0680587	0.213388	0.0641948	-0.144559	0.192273	0.129085	0.244806	0.0492353	0.658474
3,4,5-trihydroxy-6-{3-hydroxy-5-[(E)-2-(4-hydroxyphenyl)ethenyl]-2-[(1E)-3-methylbut-1-en-1-yl]phenoxy}oxane-2-carboxylic.acid	0.0264256	0.825604	-0.0896749	0.453791	-0.0374472	0.746441	0.155222	0.174784	0.152187	0.189384	-0.0977647	0.37925	0.307002	0.00475733	0.244102	0.0261549
4a-Hydroxytetrahydrobiopterin	-0.0393817	0.742576	-0.2975	0.0111508	-0.0956048	0.408178	0.0132208	0.908538	-0.143374	0.216614	-0.178382	0.106644	-0.0158345	0.887017	0.0128051	0.908528
4-Hydroxy-D4-neuroprostane	-0.110497	0.355475	0.0637375	0.59479	-0.153397	0.182881	-0.0336829	0.769706	-0.0852346	0.464122	0.0460464	0.679343	0.0756528	0.496661	-0.0553299	0.619319
Androsterone.glucuronide	0.0129567	0.913979	0.124756	0.296415	0.13973	0.225503	0.0170591	0.882153	0.151413	0.191672	0.154843	0.162192	0.128125	0.248363	0.228606	0.037642
Isoavocadienofuran	-0.153047	0.19932	0.00566891	0.962305	-0.205829	0.0725134	0.0888065	0.439413	0.0187132	0.872528	-0.222272	0.0434222	0.19334	0.0799006	0.209272	0.0576006
Procurcumadiol	-0.15983	0.179885	-0.144397	0.226219	-0.176501	0.124651	0.0994041	0.386552	0.0444615	0.702928	-0.173061	0.117682	0.312705	0.00399922	0.0153128	0.890715
3,4,5-trihydroxy-6-{4-[1-hydroxy-3-(5-methoxy-2,2-dimethyl-2H-chromen-6-yl)propyl]phenoxy}oxane-2-carboxylic.acid	0.256262	0.0297935	0.214513	0.0703778	0.251131	0.0275909	-0.156982	0.169886	-0.223282	0.0525229	0.279537	0.0104877	-0.171987	0.120013	-0.116016	0.296274
Saphenic.acid	-0.0360069	0.763965	-0.0755407	0.528257	-0.0615907	0.594642	0.100685	0.380431	0.0168743	0.884964	-0.121264	0.274812	0.137131	0.216376	0.0527486	0.635782
13,14-dehydro-15-cyclohexyl.Carbaprostacyclin	-0.0326442	0.785453	-0.0147083	0.902403	0.0463726	0.688805	-0.0493764	0.667704	-0.159174	0.169621	0.0794293	0.475357	0.22065	0.0450153	0.409968	0.000118613
Asn.Gly.Ser.Thr	0.0663278	0.579873	0.0985806	0.410023	0.0830336	0.472794	0.208352	0.0671677	0.211959	0.0660429	-0.00252469	0.981928	0.145488	0.189401	0.155874	0.159378
2-(4-Hydroxyphenyl)naphthalic.anhydride	0.180499	0.129198	0.212703	0.0728379	0.257505	0.0237647	-0.170979	0.134468	-0.049506	0.671062	0.33723	0.00182344	-0.164192	0.138005	-0.0908954	0.413796
2-(2-hydroxypropan-2-yl)-6-(2-methylbut-3-en-2-yl)-2H,3H,7H-furo[3,2-g]chromen-7-one	-0.0747703	0.532484	-0.325785	0.00522831	-0.210676	0.0658944	0.173747	0.128182	0.127458	0.272544	-0.24945	0.0229532	0.0932766	0.401619	-0.0247822	0.824013
Morphine	-0.02983	0.803561	0.182539	0.124855	0.0926002	0.423134	-0.177683	0.119629	-0.101413	0.383373	0.107788	0.332081	-0.21945	0.0462245	-0.0936193	0.399884
<i>para</i>-hydroxyatorvastatin	-0.0533029	0.656543	-0.139058	0.244034	-0.0409037	0.723934	-0.00479096	0.966794	-0.115983	0.318411	0.0536245	0.630176	-0.0377518	0.73473	-0.0098634	0.92948
Enkephalin.L	0.191207	0.107631	0.123075	0.303024	0.220727	0.0537238	-0.130494	0.254801	-0.103325	0.374422	0.275377	0.0117463	-0.14952	0.177296	0.0459813	0.679772
5(S),14(R)-Lipoxin.B4	-0.0217574	0.856047	-0.00048316	0.996786	0.0590653	0.609866	-0.00595862	0.958707	-0.15522	0.180611	0.0248698	0.823401	-0.00838049	0.940061	0.148689	0.179742
3,4,5-trihydroxy-6-{[1-(4-methoxyphenyl)pentan-3-yl]oxy}oxane-2-carboxylic.acid	-0.0623193	0.60303	-0.0386815	0.746998	-0.0856962	0.458665	0.0482067	0.675129	0.192523	0.0956758	-0.145243	0.190155	0.174754	0.114079	0.0513521	0.644764
Amprotropine	-0.108221	0.365533	-0.0994564	0.405856	-0.0313244	0.786821	0.138017	0.228191	0.132943	0.25227	-0.141669	0.201409	0.13594	0.220431	0.0438522	0.693844
MG(15:0/0:0/0:0)	0.170246	0.152785	0.0412998	0.730505	0.0836843	0.469319	-0.0297859	0.795734	0.000257768	0.998237	0.0125452	0.910377	0.101062	0.363304	0.0564479	0.612246
Solacaproine	0.282483	0.0162088	-0.0131919	0.912423	0.0914764	0.428808	-0.0510766	0.656968	0.0275833	0.813025	-0.0679488	0.541623	0.0583492	0.600299	0.0196448	0.860078
Alprostadil	-0.181971	0.126052	-0.0988601	0.40869	-0.108473	0.347706	0.148677	0.193904	0.121238	0.296826	-0.207091	0.0603133	0.193924	0.078976	0.153739	0.165244
1-Acetoxy-2-hydroxy-16-heptadecen-4-one	0.0117595	0.921901	0.0471734	0.693955	0.0216143	0.851987	-0.0828424	0.470865	-0.089201	0.443511	0.0277431	0.803387	0.123396	0.266399	0.198864	0.0714963
3,4,5-trihydroxy-6-{[1-(4-methoxyphenyl)-4-methyl-3-oxopentyl]oxy}oxane-2-carboxylic.acid	-0.0974634	0.415375	0.0363646	0.761689	-0.0134738	0.907412	0.058755	0.609369	0.131198	0.258605	0.0383455	0.730716	0.0326119	0.769766	0.0962175	0.386874
Ser.Val.Ile.His	-0.104421	0.382705	-0.150576	0.206758	-0.136109	0.237873	-0.0554059	0.629947	-0.112577	0.332926	-0.0853452	0.442998	-0.0718911	0.518368	0.0934844	0.400566
2-(2,4-dihydroxyphenyl)-3-[5-(3,3-dimethyloxiran-2-yl)-3-methylpent-2-en-1-yl]-7-hydroxy-8-(3-methylbut-2-en-1-yl)-4H-chromen-4-one	-0.0791532	0.508663	-0.0925383	0.439444	-0.0500011	0.665849	-0.133151	0.245172	-0.237022	0.0392517	-0.113042	0.308911	-0.0241367	0.828526	0.0335139	0.763582
10-Hydroxy-octadec-12Z-enoate-9-beta-D-glucuronide	-0.0691786	0.563657	-0.139304	0.243192	-0.123585	0.284247	-0.0242905	0.832813	-0.10612	0.36157	-0.057487	0.605704	-0.0714329	0.521045	0.126525	0.254366
Setariol	0.118386	0.321955	0.124963	0.295608	0.102881	0.373262	-0.26782	0.0177587	-0.35155	0.00184576	0.238158	0.0301497	-0.0507209	0.64884	0.0860947	0.438988
10,20-Dihydroxyeicosanoic.acid	0.198084	0.0953251	0.0743852	0.534603	0.0794404	0.492227	-0.0315088	0.784197	-0.0118511	0.919069	0.0411472	0.711874	0.118132	0.287492	0.0681259	0.540567
Isoeugenitin	-0.0940762	0.431845	-0.276058	0.0189131	-0.282326	0.0128568	0.0682594	0.552639	-0.0156703	0.893122	-0.401983	0.000165287	0.310042	0.00433861	0.272036	0.0128503
m-(beta-Acetyl-alpha-ethyl-p-hydroxyphenethyl)benzoic.acid	0.0595499	0.619263	-0.0432348	0.718393	-0.0647881	0.575614	0.054097	0.638067	0.0370411	0.750732	-0.00417371	0.970128	0.00622704	0.955444	-0.0206966	0.852668
MG(22:4(7Z,10Z,13Z,16Z)/0:0/0:0)	-0.181357	0.127358	0.0731702	0.541316	-0.143018	0.214663	-0.110615	0.33499	-0.217971	0.0585511	-0.000392285	0.997192	0.0446178	0.688772	0.227626	0.0384923
Withaperuvin.E	0.128645	0.281497	0.185913	0.117916	0.072498	0.53093	-0.00893191	0.938136	0.122702	0.290986	0.122276	0.270796	0.189744	0.085783	-0.0286852	0.796851
D-erythro-Sphingosine.C-17	0.225531	0.0568036	-0.100884	0.399115	0.23272	0.0416734	0.045956	0.689502	0.0794048	0.49534	0.0916778	0.409772	-0.0102013	0.927071	-0.0191184	0.863791
7-HYDROXY-8,4'-DIMETHOXYISOFLAVONE	0.0141915	0.905816	0.128911	0.280491	0.0766034	0.507861	0.0879951	0.443621	-0.01205	0.917715	0.129835	0.242051	-0.131962	0.234357	0.0112748	0.919421
C16.Sphingosine	-0.0422905	0.724295	-0.094073	0.431861	-0.013149	0.909634	0.147443	0.197672	0.186669	0.106398	-0.145814	0.188401	0.185845	0.0925422	0.0385215	0.729528
Niaziminin.A	0.214401	0.0705282	0.212906	0.0725588	0.229519	0.0446465	0.0283361	0.805476	0.0995337	0.392296	0.200377	0.0693234	-0.138288	0.212488	-0.0474215	0.670313
N-Undecanoylglycine	-0.222215	0.0606432	0.0890997	0.456703	-0.127834	0.267885	0.0915424	0.425391	0.0852837	0.463863	-0.0165322	0.882073	0.162904	0.141165	-0.0122506	0.912473
4-Oxo-9-cis-retinoyl-beta-glucuronide	-0.0580662	0.628035	0.155394	0.19243	0.0130348	0.910416	-0.0244039	0.832044	-0.111725	0.336618	0.0359758	0.746779	0.016441	0.882719	0.0610025	0.583801
12-Oxo-2,3-dinor-10,15-phytodienoic.acid	-0.100291	0.401909	-0.155925	0.190898	-0.119487	0.30064	0.106096	0.355225	0.0183922	0.874697	-0.255861	0.0195613	0.112546	0.311052	0.144008	0.193992
9,10-epoxy-12-octadecenoic.acid	-0.157055	0.187662	-0.157502	0.186395	-0.0899391	0.436639	0.116161	0.311169	0.147456	0.203677	-0.212323	0.0539733	0.182697	0.0982994	0.110091	0.321791
4,8,11-trihydroxy-17-methoxy-2-oxatricyclo[13.2.2.1椴?閳︾﹦icosa-1(17),3,5,7(20),15,18-hexaen-10-one	0.229224	0.0527624	0.180153	0.129947	0.211447	0.0648889	0.0509863	0.657537	0.179278	0.12124	0.248536	0.0234755	-0.261142	0.0170992	-0.241646	0.0277475
4-Androstenediol	0.0348699	0.771211	0.211841	0.0740335	0.139309	0.226917	-0.0924404	0.420845	0.0514062	0.659204	0.172824	0.118193	0.249897	0.0227017	0.269698	0.0136756
3,4-dihydroxy-1-methyl-4,5-diphenylpiperidine-2,6-dione	0.317307	0.00660996	0.252724	0.0322095	0.394549	0.000384163	-0.18073	0.113316	-0.0803428	0.490244	0.378188	0.000423348	-0.258691	0.0182065	-0.208859	0.058107
Sterebin.E	-0.105242	0.378955	0.0185979	0.876774	0.0140945	0.903167	-0.0401523	0.727066	-0.108034	0.352926	0.0758652	0.49545	0.194784	0.0776312	0.13524	0.222835
N(alpha)-Benzyloxycarbonyl-L-leucine	0.033905	0.777377	0.0174905	0.884059	0.0842934	0.46608	-0.111388	0.331602	-0.138174	0.233917	0.009086	0.935025	0.00751986	0.946207	0.071168	0.522595
6-Dehydrotestosterone.glucuronide	0.074898	0.531782	-0.0414115	0.729804	-0.0299114	0.796225	0.0290433	0.80072	0.00508888	0.9652	0.00606729	0.956586	0.0589139	0.59677	0.212777	0.0534495
Lucidenic.acid.L	-0.173577	0.144795	0.0468843	0.695739	-0.0833174	0.471277	-0.118572	0.301162	-0.202069	0.080031	0.0384935	0.729717	-0.039327	0.724097	0.037256	0.738087
4-Hydroxy-3-methoxy-2,10-bisaboladien-9-one	-0.172836	0.146545	-0.101413	0.396634	-0.158703	0.168021	0.114015	0.32025	0.0465658	0.689569	-0.100823	0.364445	0.329886	0.0023224	0.258912	0.0181042
Estriol-16-Glucuronide	0.0340828	0.776239	-0.0850592	0.477451	-0.0624344	0.589594	0.0632271	0.582359	0.0789815	0.497649	0.0112295	0.919743	0.228226	0.0379705	0.172889	0.118053
16-phenyl-tetranor-PGE2	0.0354923	0.767242	0.155377	0.19248	0.107751	0.350942	0.014645	0.898735	-0.0624327	0.592112	0.060037	0.58978	-0.0538456	0.628763	0.0589184	0.596742
Triphenylphosphine.oxide	-0.0715826	0.55015	-0.085054	0.477478	-0.0467803	0.686211	0.126461	0.269908	0.100019	0.389979	-0.121568	0.273603	0.0453074	0.684215	-0.27749	0.0110914
Ascorbalamic.acid	-0.119769	0.316297	-0.0951232	0.426715	-0.182644	0.11186	0.230533	0.0422977	0.223902	0.0518535	-0.159787	0.149038	0.054977	0.621559	-0.125254	0.259209
15-Hydroxynorandrostene-3,17-dione.glucuronide	0.0343098	0.774788	0.043088	0.719309	0.0210556	0.855771	-0.147826	0.196496	-0.0916384	0.431104	0.0628346	0.572531	0.207245	0.0601181	0.287929	0.00830222
Gentian.Violet	-0.231152	0.0507472	-0.0425184	0.722869	-0.185644	0.105995	0.140086	0.221226	0.079299	0.495917	-0.121854	0.272466	0.303904	0.00522064	0.158874	0.151403
3,4,5-trihydroxy-6-[(5-oxo-1,7-diphenylheptan-2-yl)oxy]oxane-2-carboxylic.acid	-0.100329	0.401729	-0.231325	0.0505697	-0.173856	0.130491	0.0527908	0.646213	0.0615647	0.597281	-0.23044	0.0360937	0.285398	0.00891493	0.100195	0.367459
Sphinganine	-0.0793099	0.507822	-0.0653237	0.585635	0.0120958	0.916846	0.133267	0.244757	0.137811	0.23516	-0.12602	0.256283	0.129561	0.243055	0.0276782	0.803837
p-Tolualdehyde	-0.15662	0.188904	-0.127557	0.28562	-0.0708579	0.540289	0.094574	0.410157	0.0360899	0.756933	-0.153882	0.164846	0.150761	0.173685	0.0961504	0.387207
1-oxoprevitamin.D3./.1-oxoprecholecalciferol	0.107448	0.368987	0.0995875	0.405234	0.0587777	0.611611	-0.166715	0.144606	-0.237727	0.0386534	0.204378	0.0638321	0.0258824	0.816334	0.0295736	0.790701
Hydrocortisone.acetate	-0.0323076	0.787613	-0.0961047	0.421937	-0.0419791	0.716978	0.000358351	0.997516	-0.138243	0.233682	-0.0869144	0.434627	-0.0299027	0.788426	0.140346	0.205693
1'-O-Acetylpaxilline	-0.122487	0.305357	-0.242868	0.0398185	-0.174968	0.128011	-0.115472	0.314063	-0.120545	0.299614	-0.197256	0.0738663	0.157299	0.155553	0.188699	0.0875534
Mesobilirubinogen	0.0845315	0.480197	0.16799	0.158379	0.184961	0.107308	-0.027777	0.809241	0.0480344	0.680301	0.194454	0.0781454	-0.253298	0.0208618	-0.025591	0.818366
Harderoporphyrinogen	0.109225	0.361073	0.138151	0.247152	0.202231	0.0777624	-0.0242611	0.833012	0.0380307	0.744298	0.208191	0.058933	-0.210138	0.0565514	0.0151798	0.891659
1-Hydroxyvitamin.D3.3-D-glucopyranoside	0.181541	0.126965	0.140911	0.237745	0.141254	0.220432	-0.045769	0.690701	-0.0691481	0.55282	0.172696	0.118469	0.0694172	0.532902	0.092702	0.404538
15(S)-HpEPE	0.15131	0.204528	0.0221993	0.853156	0.126668	0.272313	-0.0303588	0.791893	-0.0576842	0.62063	0.0179286	0.872194	0.134179	0.226522	0.160423	0.147404
Idebenone.Metabolite.(QS-8)	0.00769854	0.948825	-0.178191	0.134249	-0.0575704	0.618958	0.052296	0.64931	-0.0250719	0.82978	-0.0888553	0.424397	0.0975018	0.380539	-0.0240313	0.829263
17-beta-Estradiol-3-glucuronide	0.104964	0.380221	-0.277051	0.0184714	-0.0227196	0.84451	-0.00835099	0.942153	-0.0400533	0.731202	-0.139834	0.20737	0.315221	0.0037004	0.3506	0.00115618
Atorvastatin	-0.020623	0.863479	-0.120445	0.313553	-0.0657486	0.569953	-0.0101714	0.929572	-0.0870043	0.454862	-0.0160584	0.88543	-0.122657	0.269295	-0.117469	0.290224
6-[2-(2H-1,3-benzodioxol-5-yl)-1-carboxy-2-oxoethyl]-3,4,5-trihydroxyoxane-2-carboxylic.acid	0.167226	0.160308	0.218847	0.0647565	0.317926	0.00483745	-0.171461	0.133357	-0.0332505	0.775533	0.286688	0.0085978	-0.119589	0.281543	0.0127093	0.909209
2,5-Dimethylbenzaldehyde	-0.06895	0.564949	-0.112974	0.344725	-0.00540904	0.962762	0.114996	0.316079	0.084505	0.467969	-0.164608	0.136997	0.14543	0.18958	0.0342903	0.75827
Thymidine.glycol	0.0469316	0.695447	0.130153	0.275845	0.191522	0.0951977	0.0644046	0.57534	0.0876491	0.451513	0.219176	0.0465049	-0.11128	0.316563	-0.0405373	0.715962
Cincassiol.B	-0.0500564	0.676261	-0.105942	0.375772	0.00638635	0.95604	0.0304106	0.791545	0.0238135	0.838205	-0.0995254	0.370684	0.186024	0.0922225	0.125594	0.257909
Tyr.Phe.Cys.Phe	0.0584495	0.625764	0.111062	0.353006	0.204236	0.0748008	0.0225204	0.844838	0.00636445	0.956485	0.185489	0.0931786	-0.16603	0.13359	-0.0547557	0.622965
LysoPE(16:1(9Z)/0:0)	0.26246	0.025929	0.149931	0.208732	0.315968	0.00512041	-0.133699	0.243219	-0.0813792	0.484646	0.289442	0.007954	-0.255803	0.0195897	-0.163188	0.140463
PE(17:1(9Z)/0:0)	0.177535	0.135713	0.120456	0.313506	0.206359	0.0717641	0.0574016	0.61765	0.144494	0.213006	0.218979	0.0467073	-0.139509	0.208439	-0.178695	0.106022
Clopidogrel	0.160169	0.178952	0.137998	0.247682	0.291465	0.0101154	-0.19991	0.0792908	-0.0229704	0.84386	0.268276	0.0141997	0.00482751	0.965451	0.0215261	0.846833
